# Supplementary material for: Genomic Insights on Variation Underlying Capsule Expression in Meningococcal Carriage Isolates From University Students, United States, 2015–2016
Source: Front Microbiol. 2022 Feb 17;13:815044. doi: 10.3389/fmicb.2022.815044 (PMC8893959; doi:10.3389/fmicb.2022.815044)
Supplement: Supplementary file 1 [file Table_1.xlsx]

## Sheet: Sheet1
Supplementary Table 1. Result summary for meningococcal carriage isolates collected from three universities in United States (2015-2016)
Lab ID	Slide agglutination serogrouping	Genogroup	Whole genome sequencing analysis of capsule polysaccharide synthesis locus	Multilocus sequence typing sequence type	Multilocus sequence typing clonal complex
M29700	NG	NG_ cnl	detected following genes: cnl,tex	823	CC198
M29702	NG	Z	cszB,cshB disrupted by IS1301	1157	CC1157
M29703	NG	NG_ cnl	detected following genes: cnl,tex	823	CC198
M29705	NG	NG_ cnl	detected following genes: cnl,tex	6321	unassigned CC for 6321
M38141	Z	Z	all capsule genes intact and present	4983	CC103
M29904	NG	Y	all capsule genes intact and present	5733	CC23/Cluster A3
M29709	NG	NG_ cnl	detected following genes: cnl,tex	823	CC198
M29710	NG	B	phase variable OFF in csb	11525	CC41/44/Lineage 3
M29711	NG	NG_ cnl	detected following genes: cnl,tex	823	CC198
M29712	NG	B	phase variable OFF in csb	43	CC41/44/Lineage 3
M29713	NG	NG_ cnl	detected following genes: cnl,tex	823	CC198
M29714	NG	NG_ cnl	detected following genes: cnl,tex	823	CC198
M29715	NG	NG_ cnl	detected following genes: cnl,tex	823	CC198
M29717	NG	NG_ cnl	detected following genes: cnl,tex	2384	CC198
M29719	NG	B	phase variable OFF in csb	2506	CC32/ET-5
M29992	Y	Y	all capsule genes intact and present	1627	CC167
M29721	NG	B	internal stop in cssC	409	CC41/44/Lineage 3
M29723	NG	B	internal stop in csb, internal stop in ctrF, missing cssA	32	CC32/ET-5
M29724	NG_polyagglutination	B	internal stop in csb, internal stop in ctrF, missing cssA	11395	CC32/ET-5
M29725	NG	NG_ cnl	detected following genes: cnl,tex	823	CC198
M29726	NG	B	phase variable OFF in csb	2506	CC32/ET-5
M29727	NG	Y	cssA disrupted by IS1301, internal stop in cssA, internal stop in csy	1649	CC1157
M29728	NG	B	internal stop in csb, internal stop in ctrF, missing cssA	32	CC32/ET-5
M29729	NG	NG_ cnl	detected following genes: cnl,tex	6321	unassigned CC for 6321
M29730	NG	NG_ cnl	detected following genes: cnl,tex	823	CC198
M29731	NG	NG_ cnl	detected following genes: cnl,tex	823	CC198
M29732	NG	NG_ cnl	detected following genes: cnl,tex	198	CC198
M29733	NG	NG_ cnl	detected following genes: cnl,ctrE,ctrF,tex	34	CC32/ET-5
M39263	Y	Y	internal stop in cssA	23	CC23/Cluster A3
M29738	NG	NG_ cnl	detected following genes: cnl,tex	53	CC53
M29739	NG	C	csc fragmented, missing cssA, missing cssB, missing cssC, missing ctrA, missing ctrB, missing ctrC, missing ctrD, missing tex	467	CC269
M29740	NG	B	phase variable OFF in csb	2506	CC32/ET-5
M29743	NG	NG_ cnl	detected following genes: cnl,tex	823	CC198
M36411	Y	Y	all capsule genes intact and present	23	CC23/Cluster A3
M29747	NG	NG_ cnl	detected following genes: cnl,tex	823	CC198
M36851	Y	Y	all capsule genes intact and present	23	CC23/Cluster A3
M29749	NG	NG_ cnl	detected following genes: cnl,tex	823	CC198
M29754	NG	NG_ cnl	detected following genes: cnl,tex	823	CC198
M29755	NG	NG_ cnl	detected following genes: cnl,tex	823	CC198
M29756	NG	NG_undetermined	detected following genes: ctrB, ctrC, ctrD, ctrE, ctrF, tex; ctrB disrupted by IS1301	11740	CC35
M29757	NG	NG_ cnl	detected following genes: cnl,tex	823	CC198
M29759	NG	NG_ cnl	detected following genes: cnl,tex	823	CC198
M29760	NG	Z	cszB, cshB disrupted by IS1301, internal stop in cszB, cshB	4983	CC103
M29762	NG	NG_ cnl	detected following genes: cnl,tex	823	CC198
M29764	NG	B	internal stop in csb, internal stop in ctrF, missing cssA	32	CC32/ET-5
M39319	W	W	all capsule genes intact and present	22	CC22
M29767	NG	NG_ cnl	detected following genes: cnl,tex	34	CC32/ET-5
M29769	NG	B	internal stop in cssA, phase variable OFF in csb	35	CC35
M29770	NG	NG_ cnl	detected following genes: cnl,tex	198	CC198
M29771	NG	X	csxA fragmented, ctrD fragmented (54.69% cov), internal stop in ctrD, missing ctrA, missing ctrB, missing ctrC	12714	CC1157
M29772	NG	NG_ cnl	detected following genes: cnl,tex	823	CC198
M29773	NG	NG_ cnl	detected following genes: cnl,ctrE,ctrF,tex	11732	unassigned CC for 11732
M29776	NG	NG_ cnl	detected following genes: cnl,tex	823	CC198
M29777	NG	NG_ cnl	detected following genes: cnl,tex	823	CC198
M29780	NG	NG_undetermined	detected following genes: ctrA, ctrB, ctrC, ctrD, ctrE, ctrF, tex	7445	unassigned CC for 7445
M29781	NG	B	csb fragmented, ctrD fragmented, internal stop in csb, missing cssA, missing cssB, missing cssC, missing ctrA, missing ctrB, missing ctrC	11735	CC35
M29782	NG_auto-agglutination	B	csb fragmented, internal stop in csb, missing cssA, missing cssB, missing cssC, missing ctrA, missing ctrB, missing ctrC, missing ctrD	35	CC35
M29784	NG	NG_ cnl	detected following genes: cnl,tex	2384	CC198
M29785	NG	NG_ cnl	detected following genes: cnl,tex	823	CC198
M29786	NG	NG_ cnl	detected following genes: cnl,tex	1136	CC1136
M29789	NG	B	phase variable OFF in csb	2506	CC32/ET-5
M29791	NG	NG_ cnl	detected following genes: cnl,tex	823	CC198
M29792	NG	NG_ cnl	detected following genes: cnl,tex	823	CC198
M29793	NG	NG_ cnl	detected following genes: cnl,tex	823	CC198
M29795	NG	B	internal stop in cssC, phase variable OFF in csb	409	CC41/44/Lineage 3
M36434	E	E	all capsule genes intact and present	60	CC60
M29797	NG	NG_ cnl	detected following genes: cnl,tex	53	CC53
M29798	NG	B	internal stop in cssA, phase variable OFF in csb	32	CC32/ET-5
M29799	NG	NG_ cnl	detected following genes: cnl,tex	823	CC198
M29800	NG	C	csc fragmented, missing cssA, missing cssB, missing cssC, missing ctrA, missing ctrB, missing ctrC, missing ctrD, missing tex	467	CC269
M29802	NG	NG_ cnl	detected following genes: cnl,tex	823	CC198
M29804	NG	NG_ cnl	detected following genes: cnl,tex	823	CC198
M29806	NG	NG_ cnl	detected following genes: cnl,tex	823	CC198
M29807	NG	NG_undetermined	detected following genes: ctrB, ctrC, ctrD, ctrE, ctrF, tex; ctrB disrupted by IS1301	11740	CC35
M29808	NG	NG_ cnl	detected following genes: cnl,tex	823	CC198
M29810	NG	NG_ cnl	detected following genes: cnl,tex	2384	CC198
M29811	NG	Y	cssA disrupted by IS1301	1649	CC1157
M29813	NG	NG_ cnl	detected following genes: cnl,tex	34	CC32/ET-5
M29814	NG	NG_ cnl	detected following genes: cnl,tex	823	CC198
M29815	NG	NG_ cnl	detected following genes: cnl,tex	823	CC198
M29817	NG	NG_ cnl	detected following genes: cnl,tex	823	CC198
M29818	NG	NG_ cnl	detected following genes: cnl,tex	823	CC198
M29819	NG	NG_ cnl	detected following genes: cnl,ctrE,ctrF,tex	11737	CC41/44/Lineage 3
M29923	NG_weak NmY agglutination	Y	all capsule genes intact and present	23	CC23/Cluster A3
M29824	NG	NG_ cnl	detected following genes: cnl,tex	823	CC198
M29826	NG	B	internal stop in cssC, phase variable OFF in csb	409	CC41/44/Lineage 3
M29827	NG	B	csb fragmented, missing cssA, missing cssB, missing cssC, missing ctrA, missing ctrB, missing ctrC, missing ctrD	35	CC35
M29829	NG	NG_ cnl	detected following genes: cnl,tex	53	CC53
M29830	NG	NG_undetermined	detected following genes: ctrB, ctrC, ctrD, ctrE, ctrF, tex; ctrB disrupted by IS1301	11740	CC35
M29831	NG	B	csb fragmented, ctrD fragmented, internal stop in csb, missing cssA, missing cssB, missing cssC, missing ctrA, missing ctrB, missing ctrC	11735	CC35
M29833	NG	NG_ cnl	detected following genes: cnl,tex	823	CC198
M29834	NG	NG_ cnl	detected following genes: cnl,ctrE,ctrF,tex	278	CC35
M29835	NG	NG_ cnl	detected following genes: cnl,ctrE,ctrF,tex	11737	CC41/44/Lineage 3
M29837	NG	NG_ cnl	detected following genes: cnl,tex	823	CC198
M29838	NG	NG_ cnl	detected following genes: cnl,tex	823	CC198
M29839	NG	NG_ cnl	detected following genes: cnl,tex	823	CC198
M29840	NG	NG_ cnl	detected following genes: cnl,tex	823	CC198
M29844	NG	C	csc fragmented, missing cssA, missing cssB, missing cssC, missing ctrA, missing ctrB, missing ctrC, missing ctrD, missing tex	467	CC269
M29847	NG	B	csb fragmented, missing cssA, missing cssB, missing cssC, missing ctrA, missing ctrB, missing ctrC, missing ctrD	35	CC35
M36445	E	E	all capsule genes intact and present	60	CC60
M29851	NG	B	csb fragmented, ctrD fragmented, internal stop in csb, missing cssA, missing cssB, missing cssC, missing ctrA, missing ctrB, missing ctrC	11735	CC35
M29852	NG	B	internal stop in cssC	409	CC41/44/Lineage 3
M29855	NG	NG_ cnl	detected following genes: cnl,ctrE,ctrF,tex	2578	CC41/44/Lineage 3
M29856	NG	B	internal stop in csb, internal stop in ctrF, missing cssA	32	CC32/ET-5
M29858	NG	NG_ cnl	detected following genes: cnl,tex	823	CC198
M29859	NG	NG_ cnl	detected following genes: cnl,tex	823	CC198
M29860	NG	NG_ cnl	detected following genes: cnl,tex	823	CC198
M29861	NG	NG_undetermined	detected following genes: ctrB, ctrC, ctrD, ctrE, ctrF, tex; ctrB disrupted by IS1301	11740	CC35
M29862	NG	NG_undetermined	detected following genes: ctrB, ctrC, ctrD, ctrE, ctrF, tex; ctrB disrupted by IS1301	11740	CC35
M29863	NG	B	internal stop in cssC	409	CC41/44/Lineage 3
M29864	NG	B	cssA disrupted by IS1301	11527	CC32/ET-5
M36481	E	E	all capsule genes intact and present	60	CC60
M29868	NG	NG_ cnl	detected following genes: cnl,tex	823	CC198
M29872	NG	NG_ cnl	detected following genes: cnl,ctrE,ctrF,tex	2578	CC41/44/Lineage 3
M29873	NG	NG_ cnl	detected following genes: cnl,tex	1157	CC1157
M29874	NG	NG_ cnl	detected following genes: cnl,tex	823	CC198
M29876	NG	NG_ cnl	detected following genes: cnl,tex	823	CC198
M29877	NG	NG_ cnl	detected following genes: cnl,tex	823	CC198
M29878	NG	NG_ cnl	detected following genes: cnl,tex	823	CC198
M29880	NG	NG_ cnl	detected following genes: cnl,tex	823	CC198
M29881	NG	NG_ cnl	detected following genes: cnl,tex	823	CC198
M29882	NG	NG_ cnl	detected following genes: cnl,tex	823	CC198
M29883	NG	NG_ cnl	detected following genes: cnl,tex	53	CC53
M29884	NG_polyagglutination	Y	internal stop in cssC	23	CC23/Cluster A3
M29887	NG	NG_ cnl	detected following genes: cnl,tex	1157	CC1157
M29888	NG	NG_ cnl	detected following genes: cnl,ctrE,ctrF,tex	278	CC35
M29889	NG	NG_ cnl	detected following genes: cnl,tex	12756	CC198
M29891	NG	B	csb disrupted by IS1301, internal stop in csb	865	CC865
M29892	NG	NG_ cnl	detected following genes: cnl,tex	53	CC53
M29894	NG	NG_ cnl	detected following genes: cnl,ctrE,ctrF,tex	7129	unassigned CC for 7129
M29897	NG	NG_ cnl	detected following genes: cnl,tex	12937	CC198
M29898	NG	NG_ cnl	detected following genes: cnl,ctrE,ctrF,tex	35	CC35
M29899	NG	B	phase variable OFF in csb	11530	CC35
M29901	NG	NG_ cnl	detected following genes: cnl,tex	198	CC198
M29902	NG	NG_ cnl	detected following genes: cnl,tex	6321	unassigned CC for 6321
M29942	NG	Y	all capsule genes intact and present	23	CC23/Cluster A3
M29906	NG	NG_ cnl	detected following genes: cnl,tex	12937	CC198
M29908	NG	NG_ cnl	detected following genes: cnl,tex	34	CC32/ET-5
M29909	NG	NG_ cnl	detected following genes: cnl,tex	6592	CC198
M29910	NG	NG_ cnl	detected following genes: cnl,tex	53	CC53
M29911	NG	NG_ cnl	detected following genes: cnl,tex	823	CC198
M29912	NG	B	csb fragmented, ctrD fragmented, missing cssA, missing cssB, missing cssC, missing ctrA, missing ctrB, missing ctrC, phase variable OFF in csb	35	CC35
M29913	NG	B	phase variable OFF in csb	11530	CC35
M29914	NG	NG_ cnl	detected following genes: cnl,tex	12756	CC198
M29915	NG	NG_ cnl	detected following genes: cnl,tex	198	CC198
M36492	E	E	all capsule genes intact and present	60	CC60
M29918	NG	B	csb fragmented, ctrD fragmented, internal stop in csb, missing cssA, missing cssB, missing cssC, missing ctrA, missing ctrB, missing ctrC	35	CC35
M29920	NG	NG_ cnl	detected following genes: cnl,tex	823	CC198
M39284	Y	Y	cssC disrupted by IS1655	23	CC23/Cluster A3
M29922	NG	NG_ cnl	detected following genes: cnl,tex	823	CC198
M29998	NG	Y	all capsule genes intact and present	23	CC23/Cluster A3
M29924	NG	NG_undetermined	detected following genes: ctrA, ctrB, ctrC, ctrD, ctrE, ctrF, tex	6518	CC175
M29925	NG	NG_ cnl	detected following genes: cnl,tex	198	CC198
M29927	NG	NG_ cnl	detected following genes: cnl,tex	12931	CC198
M29928	NG	B	phase variable OFF in csb	136	CC41/44/Lineage 3
M29929	NG	NG_ cnl	detected following genes: cnl,tex	12756	CC198
M29930	NG	NG_ cnl	detected following genes: cnl,tex	10042	CC198
M29931	NG	NG_ cnl	detected following genes: cnl,tex	12756	CC198
M29932	NG	B	internal stop in cssA, phase variable OFF in csb	4221	unassigned CC for 4221
M29933	NG	NG_ cnl	detected following genes: cnl,tex	12929	CC53
M29934	NG	Y	cssA disrupted by IS1301, internal stop in csy	1649	CC1157
M29935	NG	NG_ cnl	detected following genes: cnl,ctrE,ctrF,tex	2578	CC41/44/Lineage 3
M29936	NG	NG_ cnl	detected following genes: cnl,tex	53	CC53
M29937	NG	NG_ cnl	detected following genes: cnl,tex	12756	CC198
M29938	NG	NG_undetermined	detected following genes: ctrA, ctrB, ctrC, ctrD, ctrE, ctrF, tex	178	CC178
M29939	NG	Z	internal stop in cszA, cshA	6502	unassigned CC for 6502
M29940	NG	NG_ cnl	detected following genes: cnl,tex	53	CC53
M29941	NG	NG_ cnl	detected following genes: cnl,tex	12756	CC198
M29999	NG	Y	all capsule genes intact and present	23	CC23/Cluster A3
M29943	NG	NG_ cnl	detected following genes: cnl,tex	198	CC198
M29944	NG	NG_ cnl	detected following genes: cnl,tex	12934	CC198
M29945	NG	NG_ cnl	detected following genes: cnl,tex	823	CC198
M29946	NG	NG_undetermined	detected following genes: ctrA, ctrB, ctrC, ctrD, tex	5953	unassigned CC for 5953
M29949	NG	NG_ cnl	detected following genes: cnl,tex	198	CC198
M29951	NG	B	csb fragmented, ctrD fragmented, internal stop in csb, missing cssA, missing cssB, missing cssC, missing ctrA, missing ctrB, missing ctrC	35	CC35
M29952	NG	X	csxA disrupted by IS1301, internal stop in csxA	12940	Unassigned CC for 12940
M37727	E	E	all capsule genes intact and present	60	CC60
M29954	NG	Z	cszD disrupted by IS1301, missing cszA, cshA, missing cszB, cshB, missing cszC	5953	unassigned CC for 5953
M29956	NG	Z	cszD disrupted by IS1301, internal stop in cszD	6176	CC103
M29958	NG	NG_ cnl	detected following genes: cnl,ctrE,ctrF,tex	2578	CC41/44/Lineage 3
M29959	NG	NG_ cnl	detected following genes: cnl,tex	12756	CC198
M29960	NG	NG_ cnl	detected following genes: cnl,ctrE,ctrF,tex	278	CC35
M29961	NG	NG_ cnl	detected following genes: cnl,tex	10042	CC198
M29962	NG	NG_ cnl	detected following genes: cnl,ctrE,ctrF,tex	2578	CC41/44/Lineage 3
M37737	E	E	all capsule genes intact and present	60	CC60
M29966	NG	B	internal stop in csb, internal stop in ctrF, missing cssA	11395	CC32/ET-5
M29967	NG	NG_ cnl	detected following genes: cnl,ctrE,ctrF,tex	278	CC35
M36451	NG	Y	all capsule genes intact and present	3582	CC23/Cluster A3
M29970	NG	Z	cszD disrupted by IS1301, internal stop in cszD, missing cszA,cshA,missing cszB,cshB,missing cszC	5953	unassigned CC for 5953
M37742	E	E	all capsule genes intact and present	12912	CC60
M29972	NG	NG_undetermined	detected following genes: ctrB, ctrC, ctrD, ctrE, ctrF, tex; ctrB fragmented	12753	unassigned CC for 12753
M29973	NG	NG_ cnl	detected following genes: cnl,tex	12932	CC198
M39299	E	E	all capsule genes intact and present	12912	CC60
M29975	NG	NG_ cnl	detected following genes: cnl,ctrE,ctrF,tex	278	CC35
M39345	E	E	all capsule genes intact and present	60	CC60
M29978	NG	NG_ cnl	detected following genes: cnl,tex	12756	CC198
M29979	NG	C	internal stop in csc	1679	CC35
M29980	NG	B	cssA disrupted by IS1301, internal stop in csb, internal stop in ctrF	2153	CC162
M29981	NG	B	csb fragmented, ctrD fragmented, missing cssA, missing cssB, missing cssC, missing ctrA, missing ctrB, missing ctrC, phase variable OFF in csb	35	CC35
M29983	NG	NG_ cnl	detected following genes: cnl,tex	12752	unassigned CC for 12752
M29984	NG	B	phase variable OFF in csb	11530	CC35
M39411	E	E	all capsule genes intact and present	9852	CC60
M29987	NG_auto-agglutination	Z	cszD disrupted by IS1301, ctrB disrupted by IS1301, missing cszA, cshA, missing cszB, cshB, missing cszC, missing ctrA	12926	Unassigned CC for 12926
M29988	NG	NG_ cnl	detected following genes: cnl,ctrE,ctrF,tex	2578	CC41/44/Lineage 3
M29989	NG	NG_ cnl	detected following genes: cnl,ctrE,ctrF,tex	3085	CC35
M29990	NG	NG_ cnl	detected following genes: cnl,tex	12754	CC198
M29763	E	E	internal stop in cseD	11739	CC60
M39428	E	E	all capsule genes intact and present	60	CC60
M29993	NG	NG_ cnl	detected following genes: cnl,tex	823	CC198
M29994	NG	NG_ cnl	detected following genes: cnl,tex	12937	CC198
M29995	NG	Y	internal stop in csy	23	CC23/Cluster A3
M29996	NG	NG_ cnl	detected following genes: cnl,tex	823	CC198
M29997	NG	NG_ cnl	detected following genes: cnl,tex	198	CC198
M36994	NG	Y	all capsule genes intact and present	23	CC23/Cluster A3
M37016	NG	Y	all capsule genes intact and present	23	CC23/Cluster A3
M36301	NG	NG_ cnl	detected following genes: cnl,tex	823	CC198
M36302	NG	NG_ cnl	detected following genes: cnl,tex	1136	CC1136
M36304	NG	NG_ cnl	detected following genes: cnl,tex	12756	CC198
M36305	NG	NG_ cnl	detected following genes: cnl,tex	10042	CC198
M36307	NG	Z	cszD disrupted by IS1301, missing cszA, cshA, missing cszB, cshB, missing cszC	11562	unassigned CC for 11562
M36308	NG	NG_ cnl	detected following genes: cnl,tex	823	CC198
M36309	NG	NG_ cnl	detected following genes: cnl,tex	1136	CC1136
M36312	NG	NG_undetermined	detected following genes: ctrB, ctrC, ctrD, ctrE, ctrF, tex; ctrB fragmented	12753	unassigned CC for 12753
M36313	NG	Z	cszD disrupted by IS1301, internal stop in ctrE, missing cszA, cshA, missing cszB, cshB, missing cszC, missing ctrA	10866	unassigned CC for 10866
M36314	NG	NG_ cnl	detected following genes: cnl,tex	823	CC198
M36315	NG	B	csb disrupted by IS1301, cssA disrupted by IS1301, internal stop in csb,missing cssB, missing cssC	11527	CC32/ET-5
M36318	NG	NG_undetermined	detected following genes: ctrB, ctrC, ctrD, ctrE, ctrF, tex; ctrB fragmented	12753	unassigned CC for 12753
M36319	NG	NG_ cnl	detected following genes: cnl,tex	823	CC198
M36321	NG	NG_ cnl	detected following genes: cnl,ctrE,ctrF,tex	2578	CC41/44/Lineage 3
M36322	NG	NG_ cnl	detected following genes: cnl,ctrE,ctrF,tex	3085	CC35
M36323	NG	NG_undetermined	detected following genes: cssA, cssB, cssC, ctrA, ctrB, ctrC, ctrD, ctrE, ctrF, tex; cssA fragmented	6800	CC23/Cluster A3
M36325	NG	NG_ cnl	detected following genes: cnl,tex	53	CC53
M36327	NG	NG_ cnl	detected following genes: cnl,tex	34	CC32/ET-5
M36328	NG	NG_ cnl	detected following genes: cnl,tex	53	CC53
M36329	NG	NG_ cnl	detected following genes: cnl,tex	823	CC198
M36330	NG	NG_ cnl	detected following genes: cnl,tex	198	CC198
M36331	NG	NG_ cnl	detected following genes: cnl,ctrE,ctrF,tex	11732	unassigned CC for 11732
M36332	NG	B	phase variable OFF in csb	4221	unassigned CC for 4221
M36333	NG	NG_ cnl	detected following genes: cnl,tex	2384	CC198
M36334	NG	NG_ cnl	detected following genes: cnl,tex	6592	CC198
M36335	NG_auto-agglutination	NG_ cnl	detected following genes: cnl,tex	2384	CC198
M36337	NG	NG_ cnl	detected following genes: cnl,tex	13039	CC53
M36338	NG	NG_ cnl	detected following genes: cnl,tex	467	CC269
M36339	NG	NG_ cnl	detected following genes: cnl,tex	53	CC53
M36340	NG	NG_ cnl	detected following genes: cnl,ctrE,ctrF,tex	2578	CC41/44/Lineage 3
M36341	NG	NG_ cnl	detected following genes: cnl,tex	12756	CC198
M36343	NG	NG_ cnl	detected following genes: cnl,tex	198	CC198
M36347	NG	Z	cszD disrupted by IS1301, missing cszA, cshA, missing cszB, cshB, missing cszC	12713	unassigned CC for 12713
M36348	NG	NG_ cnl	detected following genes: cnl,ctrE,ctrF,tex	1157	CC1157
M36351	NG	Z	cszD disrupted by IS1301, internal stop in cszD, missing cszA,cshA,missing cszB,cshB,missing cszC	5953	unassigned CC for 5953
M36354	NG	NG_ cnl	detected following genes: cnl,ctrE,ctrF,tex	414	CC41/44/Lineage 3
M36359	NG	NG_ cnl	detected following genes: cnl,tex	823	CC198
M36360	NG	NG_ cnl	detected following genes: cnl,tex	198	CC198
M36362	NG	NG_ cnl	detected following genes: cnl,tex	1136	CC1136
M36363	NG	B	internal stop in csb, internal stop in cssA	1946	CC461
M39695	E	E	all capsule genes intact and present	9852	CC60
M36365	NG	NG_ cnl	detected following genes: cnl,tex	823	CC198
M36368	NG	NG_ cnl	detected following genes: cnl,tex	823	CC198
M36369	NG	NG_ cnl	detected following genes: cnl,ctrE,ctrF,tex	7129	unassigned CC for 7129
M36370	NG	NG_ cnl	detected following genes: cnl,tex	53	CC53
M36371	NG	NG_ cnl	detected following genes: cnl,tex	823	CC198
M36373	NG	B	csb disrupted by ISSNme2, csb fragmented, internal stop in csb	35	CC35
M36374	NG	NG_ cnl	detected following genes: cnl,tex	2384	CC198
M36376	NG	NG_ cnl	detected following genes: cnl,tex	823	CC198
M36378	NG	X	internal stop in csxA	11724	CC865
M36380	NG	NG_ cnl	detected following genes: cnl,tex	53	CC53
M36381	NG	B	internal stop in cssA	136	CC41/44/Lineage 3
M36383	NG	NG_ cnl	detected following genes: cnl,ctrE,ctrF,tex	414	CC41/44/Lineage 3
M36384	NG	NG_undetermined	detected following genes: ctrE, ctrF, tex	12712	unassigned CC for 12712
M36385	NG	NG_ cnl	detected following genes: cnl,tex	198	CC198
M36386	NG	NG_ cnl	detected following genes: cnl,tex	53	CC53
M36388	NG	NG_ cnl	detected following genes: cnl,tex	823	CC198
M36389	NG	Y	internal stop in ctrA	2533	CC23/Cluster A3
M36390	NG	NG_ cnl	detected following genes: cnl,tex	34	CC32/ET-5
M36393	NG	NG_ cnl	detected following genes: cnl,tex	823	CC198
M36394	NG	Z	cszD disrupted by IS1301, internal stop in cszD, missing cszA,cshA,missing cszB,cshB,missing cszC	5953	unassigned CC for 5953
M36395	NG	NG_ cnl	detected following genes: cnl,tex	823	CC198
M36396	NG	NG_ cnl	detected following genes: cnl,ctrE,ctrF,tex	12920	CC41/44/Lineage 3
M36397	NG	B	internal stop in cssC, internal stop in tex, phase variable OFF in csb	409	CC41/44/Lineage 3
M36399	NG	NG_ cnl	detected following genes: cnl,tex	198	CC198
M36402	NG	NG_ cnl	detected following genes: cnl,tex	198	CC198
M36408	NG	NG_ cnl	detected following genes: cnl,ctrE,ctrF,tex	2578	CC41/44/Lineage 3
M36409	NG	NG_ cnl	detected following genes: cnl,tex	823	CC198
M29718	E	E	all capsule genes intact and present	60	CC60
M36412	NG	NG_ cnl	detected following genes: cnl,tex	198	CC198
M36415	NG	NG_ cnl	detected following genes: cnl,tex	2384	CC198
M36418	NG	NG_ cnl	detected following genes: cnl,tex	198	CC198
M36419	NG	NG_ cnl	detected following genes: cnl,tex	823	CC198
M36421	NG	NG_ cnl	detected following genes: cnl,tex	53	CC53
M36422	NG	NG_ cnl	detected following genes: cnl,tex	823	CC198
M36424	NG	NG_ cnl	detected following genes: cnl,tex	823	CC198
M36426	NG	NG_ cnl	detected following genes: cnl,tex	1649	CC1157
M36428	NG	B	internal stop in ctrE, phase variable OFF in csb	1097	CC41/44/Lineage 3
M36429	NG	NG_ cnl	detected following genes: cnl,tex	53	CC53
M29805	E	E	internal stop in cseD	11739	CC60
M36431	NG	NG_ cnl	detected following genes: cnl,tex	2384	CC198
M36432	NG	NG_undetermined	detected following genes: ctrA, ctrB, ctrC, ctrD, ctrE, ctrF, tex	910	unassigned CC for 910
M36435	NG	NG_ cnl	detected following genes: cnl,ctrE,ctrF,tex	414	CC41/44/Lineage 3
M36436	NG	NG_ cnl	detected following genes: cnl,ctrE,ctrF,tex	2578	CC41/44/Lineage 3
M36437	NG	NG_ cnl	detected following genes: cnl,tex	823	CC198
M36441	NG	NG_ cnl	detected following genes: cnl,tex	198	CC198
M36442	NG	NG_ cnl	detected following genes: cnl,tex	823	CC198
M36444	NG	NG_ cnl	detected following genes: cnl,tex	823	CC198
M36446	NG	NG_ cnl	detected following genes: cnl,tex	2647	CC53
M36447	NG	NG_ cnl	detected following genes: cnl,tex	823	CC198
M37020	NG	Y	all capsule genes intact and present	23	CC23/Cluster A3
M36452	NG	W	cssC fragmented, ctrD fragmented, internal stop in csw, missing cssA, missing cssB, missing ctrA, missing ctrB, missing ctrC	184	CC22
M36454	NG	NG_ cnl	detected following genes: cnl,tex	198	CC198
M36455	NG	B	internal stop in cssC, phase variable OFF in csb	409	CC41/44/Lineage 3
M36457	NG	NG_undetermined	detected following genes: ctrE, ctrF, tex; internal stop in ctrE	12936	CC32/ET-5
M36460	NG	NG_ cnl	detected following genes: cnl,ctrE,ctrF,tex	2578	CC41/44/Lineage 3
M36461	NG	NG_ cnl	detected following genes: cnl,tex	198	CC198
M36465	NG	NG_ cnl	detected following genes: cnl,ctrE,ctrF,tex	414	CC41/44/Lineage 3
M36466	NG	NG_ cnl	detected following genes: cnl,tex	2384	CC198
M36467	NG	NG_ cnl	detected following genes: cnl,ctrE,ctrF,tex	414	CC41/44/Lineage 3
M36468	NG	NG_ cnl	detected following genes: cnl,ctrE,ctrF,tex	2578	CC41/44/Lineage 3
M36469	NG	NG_ cnl	detected following genes: cnl,tex	823	CC198
M36471	NG	NG_undetermined	detected following genes: ctrA, ctrB, ctrC, ctrD, ctrE, ctrF, tex	7445	unassigned CC for 7445
M36472	NG	NG_ cnl	detected following genes: cnl,tex	198	CC198
M36473	NG	NG_ cnl	detected following genes: cnl,tex	198	CC198
M36474	NG	C	internal stop in cssC	12908	unassigned CC for 12908
M36475	NG	NG_ cnl	detected following genes: cnl,tex	823	CC198
M36476	NG	NG_ cnl	detected following genes: cnl,tex	53	CC53
M36479	NG	NG_ cnl	detected following genes: cnl,ctrE,ctrF,tex	414	CC41/44/Lineage 3
M36480	NG	NG_ cnl	detected following genes: cnl,tex	198	CC198
M36483	NG	NG_ cnl	detected following genes: cnl,tex	198	CC198
M36484	NG	NG_ cnl	detected following genes: cnl,ctrE,ctrF,tex	414	CC41/44/Lineage 3
M36487	NG	NG_ cnl	detected following genes: cnl,tex	198	CC198
M36490	NG	NG_ cnl	detected following genes: cnl,tex	34	CC32/ET-5
M36491	NG	NG_ cnl	detected following genes: cnl,tex	2384	CC198
M36495	NG	NG_ cnl	detected following genes: cnl,ctrE,ctrF,tex	12632	CC41/44/Lineage 3
M36497	NG	B	csb fragmented, ctrD fragmented, internal stop in csb, missing cssA, missing cssB, missing cssC, missing ctrA, missing ctrB, missing ctrC	11392	CC35
M36498	NG	NG_ cnl	detected following genes: cnl,tex	2384	CC198
M38149	NG_weak NmY agglutination	Y	all capsule genes intact and present	1624	CC167
M36501	NG	B	missing cssA, missing cssB, missing ctrA, missing ctrB, missing ctrC, missing ctrD, missing tex	1157	CC1157
M36503	NG	NG_ cnl	detected following genes: cnl,tex	12710	CC198
M29982	E	E	internal stop in cseD, internal stop in cseG	2476	CC60
M38397	NG	Y	all capsule genes intact and present	23	CC23/Cluster A3
M36510	NG	NG_ cnl	detected following genes: cnl,tex	2384	CC198
M36512	NG	NG_ cnl	detected following genes: cnl,tex	1649	CC1157
M36515	NG	NG_ cnl	detected following genes: cnl,tex	823	CC198
M36516	NG	NG_ cnl	detected following genes: cnl,tex	6592	CC198
M36517	NG	C	internal stop in cssA	12924	CC32/ET-5
M36518	NG	NG_ cnl	detected following genes: cnl,tex	823	CC198
M36519	NG	NG_ cnl	detected following genes: cnl,tex	823	CC198
M36520	NG	B	phase variable OFF in csb	44	CC41/44/Lineage 3
M38470	NG	Y	all capsule genes intact and present	1466	CC174
M36523	NG	NG_ cnl	detected following genes: cnl,tex	823	CC198
M36708	NG	NG_ cnl	detected following genes: cnl,tex	823	CC198
M36709	NG	NG_ cnl	detected following genes: cnl,tex	823	CC198
M36710	NG	NG_ cnl	detected following genes: cnl,tex	823	CC198
M36712	NG	Y	internal stop in cssC	23	CC23/Cluster A3
M36716	NG	NG_ cnl	detected following genes: cnl,tex	823	CC198
M36717	NG	B	phase variable OFF in csb	9069	unassigned CC for 9069
M36718	NG	B	csb fragmented, missing cssA, missing cssB, missing cssC, missing ctrA, missing ctrB, missing ctrC, missing ctrD	35	CC35
M36720	NG	NG_undetermined	detected following genes: ctrB, ctrC, ctrD, ctrE, ctrF, tex; ctrB disrupted by IS1301	11740	CC35
M36722	NG	B	phase variable OFF in csb	2506	CC32/ET-5
M36723	NG	NG_ cnl	detected following genes: cnl,ctrE,ctrF,tex	11737	CC41/44/Lineage 3
M36726	NG	NG_ cnl	detected following genes: cnl,tex	823	CC198
M36727	NG	NG_ cnl	detected following genes: cnl,ctrE,ctrF,tex	11737	CC41/44/Lineage 3
M36728	NG	NG_ cnl	detected following genes: cnl,tex	823	CC198
M36729	NG	B	internal stop in csb, internal stop in ctrF, missing cssA	32	CC32/ET-5
M36730	NG	NG_undetermined	detected following genes: ctrA, ctrB, ctrC, ctrD, ctrE, ctrF, tex	7445	unassigned CC for 7445
M36731	NG	NG_ cnl	detected following genes: cnl,tex	1136	CC1136
M36734	NG	C	csc fragmented, missing cssA, missing cssB, missing cssC, missing ctrA, missing ctrB, missing ctrC, missing ctrD, missing tex	467	CC269
M36735	NG	NG_ cnl	detected following genes: cnl,tex	823	CC198
M36737	NG	NG_ cnl	detected following genes: cnl,ctrE,ctrF,tex	7129	unassigned CC for 7129
M36739	NG	NG_ cnl	detected following genes: cnl,tex	1157	CC1157
M36740	NG	B	csb fragmented, ctrD fragmented, internal stop in csb, missing cssA, missing cssB, missing cssC, missing ctrA, missing ctrB, missing ctrC	11735	CC35
M36741	NG	B	internal stop in cssC	409	CC41/44/Lineage 3
M36745	NG	NG_ cnl	detected following genes: cnl,tex	13083	CC198
M36746	NG	NG_ cnl	detected following genes: cnl,tex	823	CC198
M36747	NG	NG_ cnl	detected following genes: cnl,tex	1157	CC1157
M36749	NG	NG_ cnl	detected following genes: cnl,tex	12716	CC198
M36752	NG	NG_ cnl	detected following genes: cnl,tex	823	CC198
M36753	NG	NG_ cnl	detected following genes: cnl,ctrE,ctrF,tex	11732	unassigned CC for 11732
M36754	NG	B	internal stop in csb, internal stop in ctrE, internal stop in ctrF, missing cssA	32	CC32/ET-5
M36755	NG	NG_ cnl	detected following genes: cnl,tex	823	CC198
M36757	NG	NG_ cnl	detected following genes: cnl,tex	823	CC198
M36758	NG	NG_ cnl	detected following genes: cnl,tex	845	unassigned CC for 845
M36760	NG	NG_ cnl	detected following genes: cnl,ctrE,ctrF,tex	2578	CC41/44/Lineage 3
M36761	NG	B	phase variable OFF in csb	2506	CC32/ET-5
M36762	NG	B	phase variable OFF in csb	2506	CC32/ET-5
M36763	NG	NG_ cnl	detected following genes: cnl,tex	823	CC198
M36768	NG	NG_ cnl	detected following genes: cnl,tex	823	CC198
M36770	NG	Z	internal stop in cszA, cshA	6502	unassigned CC for 6502
M36772	NG	NG_ cnl	detected following genes: cnl,tex	198	CC198
M36773	NG	B	phase variable OFF in csb	2506	CC32/ET-5
M36774	NG	B	csb fragmented, ctrD fragmented, internal stop in csb, missing cssA, missing cssB, missing cssC, missing ctrA, missing ctrB, missing ctrC	458	CC35
M36775	NG	B	internal stop in cssC	409	CC41/44/Lineage 3
M36776	NG	B	phase variable OFF in csb	2506	CC32/ET-5
M36777	NG	NG_ cnl	detected following genes: cnl,tex	823	CC198
M36778	NG	NG_ cnl	detected following genes: cnl,tex	823	CC198
M36779	NG	NG_ cnl	detected following genes: cnl,tex	823	CC198
M36782	NG	NG_ cnl	detected following genes: cnl,tex	823	CC198
M36783	NG	NG_ cnl	detected following genes: cnl,tex	823	CC198
M36400	E	E	internal stop in cseD	60	CC60
M36785	NG	NG_ cnl	detected following genes: cnl,tex	823	CC198
M36786	NG	NG_ cnl	detected following genes: cnl,tex	823	CC198
M36789	NG	NG_ cnl	detected following genes: cnl,tex	823	CC198
M36792	NG	NG_ cnl	detected following genes: cnl,tex	823	CC198
M36793	NG	NG_ cnl	detected following genes: cnl,tex	823	CC198
M36795	NG	NG_ cnl	detected following genes: cnl,tex	198	CC198
M36797	NG	NG_ cnl	detected following genes: cnl,tex	823	CC198
M36803	NG	NG_ cnl	detected following genes: cnl,tex	823	CC198
M36804	NG	NG_ cnl	detected following genes: cnl,tex	823	CC198
M36805	NG	NG_ cnl	detected following genes: cnl,tex	823	CC198
M36806	NG	NG_ cnl	detected following genes: cnl,tex	823	CC198
M36807	NG	NG_ cnl	detected following genes: cnl,tex	1157	CC1157
M36808	NG	NG_ cnl	detected following genes: cnl,tex	467	CC269
M36810	NG	NG_ cnl	detected following genes: cnl,tex	823	CC198
M36811	NG	X	internal stop in csxA	12717	CC865
M36813	NG	B	csb fragmented, ctrD fragmented, internal stop in csb, missing cssA, missing cssB, missing cssC, missing ctrA, missing ctrB, missing ctrC	11735	CC35
M36814	NG	NG_ cnl	detected following genes: cnl,ctrE,ctrF,tex	1157	CC1157
M36817	NG	NG_ cnl	detected following genes: cnl,tex	823	CC198
M36818	NG	NG_ cnl	detected following genes: cnl,tex	53	CC53
M36820	NG	NG_undetermined	detected following genes: ctrB, ctrC, ctrD, ctrE, ctrF, tex; ctrB disrupted by IS1301	11740	CC35
M36821	NG	NG_ cnl	detected following genes: cnl,tex	1157	CC1157
M36822	NG	NG_ cnl	detected following genes: cnl,tex	823	CC198
M36824	NG	NG_ cnl	detected following genes: cnl,ctrE,ctrF,tex	2578	CC41/44/Lineage 3
M36825	NG	NG_ cnl	detected following genes: cnl,ctrE,ctrF,tex	278	CC35
M36829	NG	Y	internal stop in cssA	23	CC23/Cluster A3
M36831	NG	NG_undetermined	detected following genes: ctrD, ctrE, ctrF, tex; ctrD fragmented, internal stop in ctrE, internal stop in ctrF	32	CC32/ET-5
M36832	NG	NG_ cnl	detected following genes: cnl,tex	823	CC198
M29736	E	E	all capsule genes intact and present	60	CC60
M36514	E	E	internal stop in cseA	60	CC60
M36837	NG	NG_ cnl	detected following genes: cnl,tex	53	CC53
M36838	NG	NG_ cnl	detected following genes: cnl,tex	6321	unassigned CC for 6321
M36839	NG	NG_undetermined	detected following genes: ctrB, ctrC, ctrD, ctrE, ctrF, tex; ctrB disrupted by IS1301	11740	CC35
M36840	NG	NG_ cnl	detected following genes: cnl,tex	823	CC198
M36843	NG	Y	internal stop in csy, missing cssA, missing cssB, missing cssC	168	CC167
M36844	NG	NG_undetermined	detected following genes: ctrB, ctrC, ctrD, ctrE, ctrF, tex; ctrB disrupted by IS1301	11740	CC35
M29969	NG	X	all capsule genes intact and present	5329	CC269
M36732	E	E	all capsule genes intact and present	60	CC60
M36847	NG	B	csb fragmented, internal stop in csb, missing cssA	11394	CC750
M36849	NG	NG_ cnl	detected following genes: cnl,tex	823	CC198
M36850	NG	NG_ cnl	detected following genes: cnl,ctrE,ctrF,tex	2578	CC41/44/Lineage 3
M36750	E	E	all capsule genes intact and present	60	CC60
M36852	NG	C	internal stop in csc	278	CC35
M36854	NG	B	phase variable OFF in csb	1097	CC41/44/Lineage 3
M36346	NG	E	all capsule genes intact and present	60	CC60
M36816	E	E	all capsule genes intact and present	60	CC60
M36858	NG	NG_ cnl	detected following genes: cnl,tex	823	CC198
M36859	NG_polyagglutination	B	cssA fragmented	11527	CC32/ET-5
M36861	NG	NG_ cnl	detected following genes: cnl,tex	823	CC198
M36862	NG	NG_ cnl	detected following genes: cnl,tex	823	CC198
M36864	NG	NG_ cnl	detected following genes: cnl,tex	823	CC198
M36865	NG	NG_ cnl	detected following genes: cnl,tex	823	CC198
M36867	NG	B	phase variable OFF in csb	2506	CC32/ET-5
M36522	E	E	internal stop in cseC, internal stop in ctrA	1157	CC1157
M36869	NG	NG_ cnl	detected following genes: cnl,tex	823	CC198
M36928	E	E	all capsule genes intact and present	60	CC60
M36872	NG	NG_ cnl	detected following genes: cnl,tex	1157	CC1157
M36873	NG	C	cssC disrupted by IS1655	13079	CC41/44/Lineage 3
M36874	NG	Y	internal stop in cssC	1466	CC174
M36875	NG	NG_ cnl	detected following genes: cnl,tex	823	CC198
M36876	NG	NG_ cnl	detected following genes: cnl,tex	823	CC198
M36879	NG	NG_ cnl	detected following genes: cnl,tex	1117	CC1117
M38209	E	E	all capsule genes intact and present	60	CC60
M36882	NG	NG_ cnl	detected following genes: cnl,ctrE,ctrF,tex	278	CC35
M36884	NG	NG_ cnl	detected following genes: cnl,ctrE,ctrF,tex	278	CC35
M36885	NG	B	phase variable OFF in csb	213	CC213
M36887	NG	B	internal stop in csb, internal stop in ctrE, internal stop in ctrF, missing cssA	1130	CC32/ET-5
M36888	NG	B	internal stop in csb, internal stop in ctrE, internal stop in ctrF, missing cssA	32	CC32/ET-5
M36889	NG	NG_ cnl	detected following genes: cnl,tex	823	CC198
M38227	E	E	all capsule genes intact and present	60	CC60
M36891	NG	NG_undetermined	detected following genes: ctrB, ctrC, ctrD, ctrE, ctrF, tex; ctrB disrupted by IS1301	11740	CC35
M36892	NG	B	internal stop in csb, internal stop in ctrF, missing cssA	32	CC32/ET-5
M36895	NG	NG_ cnl	detected following genes: cnl,ctrE,ctrF,tex	11737	CC41/44/Lineage 3
M36896	NG	NG_ cnl	detected following genes: cnl,tex	13080	Unassigned CC for 13080
M36897	NG	C	csc fragmented, internal stop in csc,missing cssA, missing cssB, missing cssC, missing ctrA, missing ctrB, missing ctrC, missing ctrD, missing tex	467	CC269
M36899	NG	NG_ cnl	detected following genes: cnl,tex	823	CC198
M36901	NG	NG_undetermined	detected following genes: ctrD, ctrE, ctrF, tex; ctrD fragmented, internal stop in ctrE, internal stop in ctrF	32	CC32/ET-5
M36902	NG	B	internal stop in csb, internal stop in ctrF, missing cssA	11395	CC32/ET-5
M36903	NG	NG_ cnl	detected following genes: cnl,tex	823	CC198
M36905	NG	C	cssA disrupted by IS1301, internal stop in csc, internal stop in cssA	13081	Unassigned CC for 13081
M36906	NG	NG_ cnl	detected following genes: cnl,tex	6321	unassigned CC for 6321
M36907	NG	NG_ cnl	detected following genes: cnl,tex	823	CC198
M36909	NG_auto-agglutination	NG_undetermined	detected following genes: ctrB, ctrC, ctrD, ctrE, ctrF, tex; ctrB disrupted by IS1301	11740	CC35
M39389	E	E	all capsule genes intact and present	1157	CC1157
M36912	NG	B	internal stop in cssA, phase variable OFF in csb	35	CC35
M36913	NG	NG_ cnl	detected following genes: cnl,tex	53	CC53
M36914	NG	NG_undetermined	detected following genes: ctrB, ctrC, ctrD, ctrE, ctrF, tex; ctrB disrupted by IS1301	11740	CC35
M36915	NG	NG_ cnl	detected following genes: cnl,tex	823	CC198
M36916	NG	NG_undetermined	detected following genes: ctrB, ctrC, ctrD, ctrE, ctrF, tex; ctrB disrupted by IS1301	11740	CC35
M36917	NG	NG_ cnl	detected following genes: cnl,ctrE,ctrF,tex	2578	CC41/44/Lineage 3
M36918	NG	C	csc fragmented, missing cssA, missing cssB, missing cssC, missing ctrA, missing ctrB, missing ctrC, missing ctrD, missing tex	467	CC269
M36919	NG	NG_ cnl	detected following genes: cnl,tex	823	CC198
M36920	NG	NG_ cnl	detected following genes: cnl,tex	823	CC198
M36921	NG	B	internal stop in csb, internal stop in ctrE, internal stop in ctrF, missing cssA	1130	CC32/ET-5
M39614	E	E	all capsule genes intact and present	60	CC60
M36910	E	E	internal stop in cseD	11739	CC60
M36926	NG	NG_undetermined	detected following genes: ctrB, ctrC, ctrD, ctrE, ctrF, tex; ctrB disrupted by IS1301	11740	CC35
M36927	NG	B	csb fragmented, missing cssA, missing cssB, missing cssC, missing ctrA, missing ctrB, missing ctrC, missing ctrD	35	CC35
M36929	NG	B	internal stop in cssA	33	CC32/ET-5
M36930	NG	NG_ cnl	detected following genes: cnl,ctrE,ctrF,tex	11732	unassigned CC for 11732
M36931	NG	NG_ cnl	detected following genes: cnl,tex	2384	CC198
M36933	NG	NG_ cnl	detected following genes: cnl,tex	823	CC198
M36936	NG	B	internal stop in csb, internal stop in ctrF, missing cssA	11395	CC32/ET-5
M36937	NG	NG_ cnl	detected following genes: cnl,ctrE,ctrF,tex	3085	CC35
M36938	NG	NG_undetermined	detected following genes: ctrA, ctrB, ctrC, ctrD, ctrE, ctrF, tex	6518	CC175
M36939	NG	Z	cszD disrupted by IS1301, internal stop in cszD, missing cszA,cshA,missing cszB,cshB,missing cszC	5953	unassigned CC for 5953
M36940	NG	NG_ cnl	detected following genes: cnl,ctrE,ctrF,tex	2578	CC41/44/Lineage 3
M36943	NG	NG_ cnl	detected following genes: cnl,tex	198	CC198
M36944	NG	NG_undetermined	detected following genes: ctrE, ctrF	35	CC35
M36945	NG	NG_ cnl	detected following genes: cnl,tex	467	CC269
M36946	NG	C	internal stop in csc	1679	CC35
M36947	NG	NG_ cnl	detected following genes: cnl,ctrE,ctrF,tex	6592	CC198
M36948	NG	NG_ cnl	detected following genes: cnl,tex	823	CC198
M36951	NG	NG_ cnl	detected following genes: cnl,tex	823	CC198
M36952	NG	B	csb fragmented, internal stop in csb, missing cssA	11394	CC750
M36953	NG	B	internal stop in cssA, phase variable OFF in csb	35	CC35
M36954	NG	NG_ cnl	detected following genes: cnl,tex	12752	unassigned CC for 12752
M36955	NG	NG_undetermined	detected following genes: ctrE, ctrF	35	CC35
M36957	NG	NG_ cnl	detected following genes: cnl,tex	2384	CC198
M36958	NG	NG_ cnl	detected following genes: cnl,tex	823	CC198
M36959	NG	B	phase variable OFF in csb	11397	CC32/ET-5
M36960	NG	NG_ cnl	detected following genes: cnl,tex	198	CC198
M36961	NG	NG_ cnl	detected following genes: cnl,tex	823	CC198
M36962	NG	NG_ cnl	detected following genes: cnl,tex	53	CC53
M36963	NG	NG_ cnl	detected following genes: cnl,tex	823	CC198
M36964	NG	Z	cszD disrupted by IS1301, ctrB disrupted by IS1301, missing cszA, cshA, missing cszB, cshB, missing cszC, missing ctrA	12926	Unassigned CC for 12926
M36965	NG	NG_ cnl	detected following genes: cnl,ctrE,ctrF,tex	3085	CC35
M36966	NG	NG_ cnl	detected following genes: cnl,tex	53	CC53
M36967	NG	NG_undetermined	detected following genes: cssA, cssB, cssC, ctrA, ctrB, ctrC, ctrD, ctrE, ctrF, tex; cssA fragmented	6800	CC23/Cluster A3
M36968	NG	NG_ cnl	detected following genes: cnl,ctrE,ctrF,tex	2578	CC41/44/Lineage 3
M36969	NG	NG_ cnl	detected following genes: cnl,ctrE,ctrF,tex	3085	CC35
M36391	NG	E	all capsule genes intact and present	60	CC60
M36971	NG	B	csb fragmented, ctrD fragmented, internal stop in csb, missing cssA, missing cssB, missing cssC, missing ctrA, missing ctrB, missing ctrC	35	CC35
M36972	NG	B	internal stop in cssA	33	CC32/ET-5
M37017	E	E	internal stop in cseD, internal stop in cseG	2476	CC60
M36974	NG	NG_ cnl	detected following genes: cnl,tex	823	CC198
M36975	NG	NG_ cnl	detected following genes: cnl,tex	198	CC198
M36976	NG	B	phase variable OFF in csb	11530	CC35
M39661	E	E	all capsule genes intact and present	60	CC60
M36978	NG	NG_ cnl	detected following genes: cnl,tex	198	CC198
M36979	NG	NG_undetermined	detected following genes: ctrB, ctrC, ctrD, ctrE, ctrF, tex; ctrB fragmented	12753	unassigned CC for 12753
M36980	NG	NG_ cnl	detected following genes: cnl,tex	13042	CC60
M36981	NG	NG_ cnl	detected following genes: cnl,tex	12756	CC198
M36982	NG	B	internal stop in cssA	33	CC32/ET-5
M36983	NG	NG_ cnl	detected following genes: cnl,tex	198	CC198
M36986	NG	NG_undetermined	detected following genes: ctrB, ctrC, ctrD, ctrE, ctrF, tex; ctrB fragmented	12753	unassigned CC for 12753
M36987	NG	NG_ cnl	detected following genes: cnl,tex	34	CC32/ET-5
M36988	NG	B	phase variable OFF in csb	11530	CC35
M36989	NG	Y	cssA fragmented	1157	CC1157
M36991	NG	Z	cszD disrupted by IS1301, missing cszA, cshA, missing cszB, cshB, missing cszC	5953	unassigned CC for 5953
M36992	NG	B	internal stop in csb, internal stop in cssA	32	CC32/ET-5
M36993	NG	NG_ cnl	detected following genes: cnl,tex	10761	unassigned CC for 10761
M36425	NG	E	all capsule genes intact and present	12912	CC60
M36995	NG	NG_ cnl	detected following genes: cnl,tex	12754	CC198
M36997	NG	NG_ cnl	detected following genes: cnl,tex	823	CC198
M36448	NG	E	all capsule genes intact and present	60	CC60
M37704	E	E	missing cseA, missing cseB, missing cseC, missing cseD	178	CC178
M37000	NG	NG_ cnl	detected following genes: cnl,ctrE,ctrF,tex	3085	CC35
M37001	NG	NG_ cnl	detected following genes: cnl,tex	6592	CC198
M37002	NG	NG_ cnl	detected following genes: cnl,tex	12756	CC198
M37003	NG_auto-agglutination	NG_ cnl	detected following genes: cnl,ctrE,ctrF,tex	3085	CC35
M37004	NG	NG_ cnl	detected following genes: cnl,ctrE,ctrF,tex	3085	CC35
M37005	NG	NG_ cnl	detected following genes: cnl,tex	6592	CC198
M37006	NG	NG_ cnl	detected following genes: cnl,tex	6592	CC198
M37008	NG	NG_ cnl	detected following genes: cnl,tex	2384	CC198
M37009	NG	B	phase variable OFF in csb	11530	CC35
M37010	NG	NG_ cnl	detected following genes: cnl,tex	12756	CC198
M37011	NG	B	internal stop in ctrE	3200	CC4821
M37012	NG	NG_undetermined	detected following genes: cssA, cssB, cssC, ctrA, ctrB, ctrC, ctrD, ctrE, ctrF, tex	13027	CC167
M37013	NG	NG_ cnl	detected following genes: cnl,tex	12756	CC198
M37014	NG	NG_ cnl	detected following genes: cnl,ctrE,ctrF,tex	3085	CC35
M37015	NG	NG_ cnl	detected following genes: cnl,tex	198	CC198
M36453	NG	E	all capsule genes intact and present	60	CC60
M37018	NG	NG_ cnl	detected following genes: cnl,tex	823	CC198
M37754	NG	E	all capsule genes intact and present	60	CC60
M39662	E	E	all capsule genes intact and present	60	CC60
M37722	E	E	internal stop in cseD	60	CC60
M37023	NG	NG_ cnl	detected following genes: cnl,tex	12756	CC198
M37024	NG	NG_ cnl	detected following genes: cnl,ctrE,ctrF,tex	3085	CC35
M37025	NG	C	csc fragmented, missing cssA, missing cssB, missing cssC, missing ctrA, missing ctrB, missing ctrC, missing ctrD, missing tex	467	CC269
M37027	NG	NG_ cnl	detected following genes: cnl,tex	6321	unassigned CC for 6321
M37030	NG	NG_ cnl	detected following genes: cnl,tex	53	CC53
M37031	NG	NG_ cnl	detected following genes: cnl,tex	53	CC53
M37032	NG	NG_ cnl	detected following genes: cnl,tex	12754	CC198
M37033	NG	NG_undetermined	detected following genes: ctrB, ctrC, ctrD, ctrE, ctrF, tex; ctrB fragmented	12753	unassigned CC for 12753
M37034	NG	NG_undetermined	detected following genes: ctrB, ctrC, ctrD, ctrE, ctrF, tex; ctrB fragmented	12753	unassigned CC for 12753
M37035	NG	NG_ cnl	detected following genes: cnl,tex	53	CC53
M37036	NG	NG_ cnl	detected following genes: cnl,tex	13041	Unassigned CC for 13041
M37037	NG	X	internal stop in csxA	11724	CC865
M37038	NG	NG_ cnl	detected following genes: cnl,ctrE,ctrF,tex	7129	unassigned CC for 7129
M37040	NG	NG_ cnl	detected following genes: cnl,tex	198	CC198
M37041	NG	NG_ cnl	detected following genes: cnl,tex	1136	CC1136
M37043	NG	NG_ cnl	detected following genes: cnl,ctrE,ctrF,tex	3085	CC35
M37045	NG	NG_ cnl	detected following genes: cnl,tex	10042	CC198
M37046	NG	NG_ cnl	detected following genes: cnl,ctrE,ctrF,tex	278	CC35
M37047	NG	B	phase variable OFF in csb	11530	CC35
M37049	NG	B	cssC fragmented, ctrB fragmented, internal stop in cssC, missing cssA, missing cssB, missing ctrA, phase variable OFF in csb	35	CC35
M37050	NG	NG_undetermined	detected following genes: ctrB, ctrC, ctrD, ctrE, ctrF, tex; ctrB fragmented	12753	unassigned CC for 12753
M37051	NG	NG_ cnl	detected following genes: cnl,tex	53	CC53
M37699	NG	NG_ cnl	detected following genes: cnl,tex	2384	CC198
M37700	NG	NG_ cnl	detected following genes: cnl,tex	198	CC198
M37701	NG	NG_ cnl	detected following genes: cnl,tex	823	CC198
M37702	NG	NG_ cnl	detected following genes: cnl,ctrE,ctrF,tex	12632	CC41/44/Lineage 3
M37708	NG	NG_ cnl	detected following genes: cnl,tex	198	CC198
M37709	NG	NG_ cnl	detected following genes: cnl,tex	13084	CC1117
M37710	NG	NG_ cnl	detected following genes: cnl,tex	823	CC198
M39697	E	E	all capsule genes intact and present	60	CC60
M37714	NG	NG_ cnl	detected following genes: cnl,tex	53	CC53
M37716	NG	NG_ cnl	detected following genes: cnl,tex	53	CC53
M37717	NG	NG_ cnl	detected following genes: cnl,tex	198	CC198
M37718	NG	NG_ cnl	detected following genes: cnl,ctrE,ctrF,tex	12632	CC41/44/Lineage 3
M37719	NG	NG_ cnl	detected following genes: cnl,tex	823	CC198
M37720	NG	NG_ cnl	detected following genes: cnl,tex	823	CC198
M37721	NG	NG_ cnl	detected following genes: cnl,ctrE,ctrF,tex	8593	CC35
M37723	NG	NG_ cnl	detected following genes: cnl,tex	823	CC198
M37724	NG	NG_ cnl	detected following genes: cnl,tex	1136	CC1136
M37725	NG	Y	internal stop in cssA, internal stop in csy	23	CC23/Cluster A3
M37726	NG	B	internal stop in cssA, phase variable OFF in csb	409	CC41/44/Lineage 3
M37729	NG	NG_ cnl	detected following genes: cnl,tex	823	CC198
M37730	NG	B	csb fragmented, ctrD fragmented, internal stop in csb, missing cssA, missing cssB, missing cssC, missing ctrA, missing ctrB, missing ctrC	11392	CC35
M37731	NG	NG_undetermined	detected following genes: ctrE, ctrF, tex	12671	unassigned CC for 12671
M37733	NG	NG_ cnl	detected following genes: cnl,ctrE,ctrF,tex	278	CC35
M37736	NG	NG_ cnl	detected following genes: cnl,tex	53	CC53
M37740	NG	NG_ cnl	detected following genes: cnl,tex	1136	CC1136
M37743	NG	NG_ cnl	detected following genes: cnl,ctrE,ctrF,tex	414	CC41/44/Lineage 3
M37744	NG	NG_ cnl	detected following genes: cnl,ctrE,ctrF,tex	414	CC41/44/Lineage 3
M37746	NG	NG_ cnl	detected following genes: cnl,tex	823	CC198
M37747	NG	NG_ cnl	detected following genes: cnl,tex	823	CC198
M37748	NG	NG_ cnl	detected following genes: cnl,tex	198	CC198
M37749	NG	NG_ cnl	detected following genes: cnl,tex	823	CC198
M37750	NG	B	csb disrupted by IS1301, internal stop in csb, missing cssA, missing cssB, missing cssC, missing ctrA	865	CC865
M37785	NG	E	all capsule genes intact and present	60	CC60
M37752	NG	B	cssC fragmented, ctrB fragmented, missing cssA, missing cssB, missing ctrA, phase variable OFF in csb	35	CC35
M37753	NG	NG_ cnl	detected following genes: cnl,tex	12675	CC1136
M37755	NG	NG_ cnl	detected following genes: cnl,tex	53	CC53
M37756	NG	NG_ cnl	detected following genes: cnl,tex	2384	CC198
M37757	NG	NG_ cnl	detected following genes: cnl,tex	823	CC198
M37758	NG	B	internal stop in cssA	136	CC41/44/Lineage 3
M37760	NG	NG_ cnl	detected following genes: cnl,tex	823	CC198
M37763	NG	NG_ cnl	detected following genes: cnl,tex	53	CC53
M37768	NG	NG_ cnl	detected following genes: cnl,tex	53	CC53
M37770	NG	NG_ cnl	detected following genes: cnl,tex	823	CC198
M37771	NG	NG_ cnl	detected following genes: cnl,ctrE,ctrF,tex	1157	CC1157
M37773	NG	NG_ cnl	detected following genes: cnl,tex	12678	CC198
M37774	NG	NG_ cnl	detected following genes: cnl,tex	198	CC198
M37775	NG	NG_ cnl	detected following genes: cnl,tex	12707	unassigned CC for 12707
M37777	NG	X	internal stop in csxA	11724	CC865
M37778	NG	C	internal stop in cssC	12908	unassigned CC for 12908
M37779	NG	NG_ cnl	detected following genes: cnl,tex	198	CC198
M37783	NG	C	csc fragmented, missing cssA, missing cssB, missing cssC, missing ctrA, missing ctrB, missing ctrC, missing ctrD, missing tex	467	CC269
M37784	NG	B	internal stop in cssA, phase variable OFF in csb	44	CC41/44/Lineage 3
M37788	NG	NG_ cnl	detected following genes: cnl,tex	198	CC198
M37790	NG	NG_ cnl	detected following genes: cnl,tex	53	CC53
M37791	NG	B	internal stop in cssA	136	CC41/44/Lineage 3
M37792	NG	NG_ cnl	detected following genes: cnl,tex	823	CC198
M37794	NG	NG_ cnl	detected following genes: cnl,tex	2384	CC198
M39715	E	E	all capsule genes intact and present	60	CC60
M37845	E	E	internal stop in cseA	60	CC60
M37801	NG	NG_ cnl	detected following genes: cnl,tex	823	CC198
M37803	NG	NG_ cnl	detected following genes: cnl,tex	823	CC198
M37804	NG	NG_undetermined	detected following genes: ctrA, ctrB, ctrC, ctrD, ctrE, ctrF, tex	910	unassigned CC for 910
M37805	NG	B	internal stop in cssA, phase variable OFF in csb	44	CC41/44/Lineage 3
M37807	NG	NG_undetermined	detected following genes: ctrA, ctrB, ctrC, ctrD, ctrE, ctrF, tex	1768	unassigned CC for 1768
M37808	NG	B	internal stop in cssA	136	CC41/44/Lineage 3
M37810	NG	B	phase variable OFF in csb	8537	unassigned CC for 8537
M37811	NG	NG_undetermined	detected following genes: ctrA, ctrB, ctrC, ctrD, ctrE, ctrF, tex	1649	CC1157
M37846	E	E	internal stop in cseA	60	CC60
M37814	NG	B	csb disrupted by IS1301, internal stop in csb	213	CC213
M37817	NG	NG_ cnl	detected following genes: cnl,tex	823	CC198
M37818	NG	NG_ cnl	detected following genes: cnl,tex	198	CC198
M37820	NG	NG_ cnl	detected following genes: cnl,tex	12710	CC198
M37821	NG	NG_ cnl	detected following genes: cnl,tex	34	CC32/ET-5
M37822	NG	NG_ cnl	detected following genes: cnl,ctrE,ctrF,tex	1157	CC1157
M37823	NG	B	internal stop in cssA	136	CC41/44/Lineage 3
M37824	NG	NG_ cnl	detected following genes: cnl,tex	823	CC198
M37825	NG	NG_ cnl	detected following genes: cnl,tex	823	CC198
M37828	NG	NG_undetermined	detected following genes: ctrA, ctrB, ctrC, ctrD, ctrE, ctrF, tex	910	unassigned CC for 910
M37829	NG	NG_ cnl	detected following genes: cnl,tex	198	CC198
M37831	NG	B	internal stop in cssA	136	CC41/44/Lineage 3
M37832	NG	NG_ cnl	detected following genes: cnl,tex	198	CC198
M37833	NG	NG_ cnl	detected following genes: cnl,tex	53	CC53
M37834	NG	NG_ cnl	detected following genes: cnl,ctrE,ctrF,tex	2578	CC41/44/Lineage 3
M37835	NG	NG_ cnl	detected following genes: cnl,tex	2384	CC198
M37837	NG	NG_ cnl	detected following genes: cnl,tex	823	CC198
M37839	NG	NG_ cnl	detected following genes: cnl,tex	53	CC53
M37840	NG	NG_ cnl	detected following genes: cnl,ctrE,ctrF,tex	278	CC35
M37841	NG	B	internal stop in csb	3091	CC269
M37843	NG	NG_ cnl	detected following genes: cnl,ctrE,ctrF,tex	2578	CC41/44/Lineage 3
M37844	NG	NG_undetermined	detected following genes: ctrE, ctrF	12711	CC35
M37847	NG	NG_ cnl	detected following genes: cnl,tex	198	CC198
M37848	NG	NG_ cnl	detected following genes: cnl,tex	823	CC198
M37849	NG	NG_undetermined	detected following genes: ctrC, ctrD, ctrE, ctrF, tex; ctrC fragmented	35	CC35
M37850	NG	NG_undetermined	detected following genes: ctrE, ctrF, tex	278	CC35
M37851	NG	NG_ cnl	detected following genes: cnl,tex	34	CC32/ET-5
M37852	NG	NG_undetermined	detected following genes: ctrE, ctrF, tex	12712	unassigned CC for 12712
M37857	NG	NG_ cnl	detected following genes: cnl,tex	823	CC198
M37858	NG	B	internal stop in cssA	136	CC41/44/Lineage 3
M37859	NG	NG_ cnl	detected following genes: cnl,tex	823	CC198
M37861	NG	NG_ cnl	detected following genes: cnl,tex	198	CC198
M37862	NG	Z	cszD disrupted by IS1301, internal stop in cszD, missing cszA,cshA,missing cszB,cshB,missing cszC	12713	unassigned CC for 12713
M37863	NG	NG_ cnl	detected following genes: cnl,tex	198	CC198
M37864	NG	NG_ cnl	detected following genes: cnl,tex	1136	CC1136
M37866	NG	NG_ cnl	detected following genes: cnl,tex	2384	CC198
M37868	NG	B	internal stop in cssA	136	CC41/44/Lineage 3
M37871	NG	NG_ cnl	detected following genes: cnl,tex	823	CC198
M37875	NG	NG_ cnl	detected following genes: cnl,tex	53	CC53
M39717	E	E	all capsule genes intact and present	60	CC60
M37879	NG	NG_ cnl	detected following genes: cnl,tex	10148	CC198
M37880	NG	NG_ cnl	detected following genes: cnl,tex	823	CC198
M37882	NG	Y	csy fragmented (41.41% cov), internal stop in csy	23	CC23/Cluster A3
M37885	NG	NG_ cnl	detected following genes: cnl,tex	198	CC198
M37886	NG	NG_ cnl	detected following genes: cnl,tex	6592	CC198
M37887	NG	NG_ cnl	detected following genes: cnl,tex	53	CC53
M37888	NG	NG_ cnl	detected following genes: cnl,tex	1136	CC1136
M37890	NG	NG_ cnl	detected following genes: cnl,tex	823	CC198
M37891	NG	NG_ cnl	detected following genes: cnl,tex	1136	CC1136
M37893	NG	NG_ cnl	detected following genes: cnl,tex	2236	CC198
M37901	NG	NG_ cnl	detected following genes: cnl,tex	823	CC198
M37902	NG	NG_ cnl	detected following genes: cnl,tex	823	CC198
M37904	NG	NG_undetermined	detected following genes: ctrB, ctrC, ctrD, ctrE, ctrF, tex	175	CC175
M37906	NG	NG_undetermined	detected following genes: ctrE, ctrF	35	CC35
M37909	NG	NG_ cnl	detected following genes: cnl,tex	823	CC198
M38101	NG	NG_ cnl	detected following genes: cnl,tex	823	CC198
M38104	NG	C	csc fragmented, missing cssA, missing cssB, missing cssC, missing ctrA, missing ctrB, missing ctrC, missing ctrD, missing tex	269	CC269
M38107	NG	Y	csy disrupted by IS1301, missing cssA, missing cssB, missing cssC	1157	CC1157
M38108	NG	B	csb fragmented, ctrD fragmented, internal stop in csb, internal stop in ctrD, missing cssA, missing cssB, missing cssC, missing ctrA, missing ctrB, missing ctrC	11735	CC35
M38109	NG	NG_ cnl	detected following genes: cnl,tex	823	CC198
M38110	NG	NG_ cnl	detected following genes: cnl,ctrE,ctrF,tex	8593	CC35
M38112	NG	NG_ cnl	detected following genes: cnl,tex	823	CC198
M38114	NG	NG_ cnl	detected following genes: cnl,tex	823	CC198
M38116	NG	NG_ cnl	detected following genes: cnl,tex	823	CC198
M37856	E	E	internal stop in cseD	60	CC60
M38122	NG	NG_ cnl	detected following genes: cnl,tex	823	CC198
M38123	NG	NG_ cnl	detected following genes: cnl,tex	823	CC198
M39718	E	E	all capsule genes intact and present	60	CC60
M38127	NG	NG_ cnl	detected following genes: cnl,tex	198	CC198
M38129	NG	NG_ cnl	detected following genes: cnl,tex	823	CC198
M38131	NG	B	phase variable OFF in csb	2506	CC32/ET-5
M38133	NG	B	internal stop in csb, internal stop in ctrF, missing cssA	11395	CC32/ET-5
M38134	NG	B	phase variable OFF in csb	9069	unassigned CC for 9069
M38135	NG	B	internal stop in csb, internal stop in ctrF, missing cssA	11395	CC32/ET-5
M38137	NG	NG_ cnl	detected following genes: cnl,tex	823	CC198
M38138	NG	NG_undetermined	detected following genes: ctrD, ctrE, ctrF, tex; ctrD fragmented, internal stop in ctrE, internal stop in ctrF	32	CC32/ET-5
M38139	NG	NG_ cnl	detected following genes: cnl,tex	823	CC198
M39750	E	E	all capsule genes intact and present	60	CC60
M38145	NG	NG_undetermined	detected following genes: ctrD, ctrE, ctrF, tex; ctrD fragmented, internal stop in ctrE, internal stop in ctrF	32	CC32/ET-5
M38146	NG	NG_ cnl	detected following genes: cnl,tex	823	CC198
M38147	NG	NG_undetermined	detected following genes: ctrE, ctrF	213	CC213
M38148	NG	NG_ cnl	detected following genes: cnl,tex	823	CC198
M37819	NG	E	all capsule genes intact and present	60	CC60
M38150	NG	B	internal stop in cssC	409	CC41/44/Lineage 3
M38151	NG	NG_ cnl	detected following genes: cnl,tex	823	CC198
M38152	NG	NG_ cnl	detected following genes: cnl,tex	6321	unassigned CC for 6321
M38153	NG	B	internal stop in csb, internal stop in ctrE, internal stop in ctrF, missing cssA	1130	CC32/ET-5
M38155	NG_auto-agglutination	NG_ cnl	detected following genes: cnl,tex	823	CC198
M38158	NG	B	internal stop in cssC, phase variable OFF in csb	43	CC41/44/Lineage 3
M29971	C	C	all capsule genes intact and present	12922	unassigned CC
M38161	NG	B	internal stop in csb, internal stop in cssA	4682	CC41/44/Lineage 3
M38162	NG	NG_undetermined	detected following genes: ctrB, ctrC, ctrD, ctrE, ctrF, tex; ctrB disrupted by IS1301	11740	CC35
M38165	NG	NG_ cnl	detected following genes: cnl,tex	823	CC198
M38166	NG	B	phase variable OFF in csb	409	CC41/44/Lineage 3
M38167	NG	NG_undetermined	detected following genes: ctrD, ctrE, ctrF, tex; ctrD fragmented, internal stop in ctrE, internal stop in ctrF	32	CC32/ET-5
M38168	NG	NG_ cnl	detected following genes: cnl,tex	2384	CC198
M38169	NG	NG_ cnl	detected following genes: cnl,ctrE,ctrF,tex	2578	CC41/44/Lineage 3
M38170	NG	NG_ cnl	detected following genes: cnl,tex	823	CC198
M38171	NG	NG_ cnl	detected following genes: cnl,tex	823	CC198
M38172	NG	NG_ cnl	detected following genes: cnl,tex	2384	CC198
M38174	NG	NG_ cnl	detected following genes: cnl,tex	823	CC198
M38175	NG	B	internal stop in cssC, phase variable OFF in csb	43	CC41/44/Lineage 3
M38178	NG	NG_undetermined	detected following genes: ctrB, ctrC, ctrD, ctrE, ctrF, tex; ctrB disrupted by IS1301	11740	CC35
M38179	NG	B	phase variable OFF in csb	2506	CC32/ET-5
M38181	NG	B	internal stop in cssC, phase variable OFF in csb	409	CC41/44/Lineage 3
M38182	NG	NG_ cnl	detected following genes: cnl,ctrE,ctrF,tex	278	CC35
M38183	NG	NG_undetermined	detected following genes: ctrD, ctrE, ctrF, tex; ctrD fragmented, internal stop in ctrE, internal stop in ctrF	32	CC32/ET-5
M29706	B	B	all capsule genes intact and present	213	CC213
M38185	NG_auto-agglutination	B	internal stop in csb, internal stop in cssA	4682	CC41/44/Lineage 3
M38186	NG	B	internal stop in csb	11528	CC213
M38187	NG	B	internal stop in cssC	11541	CC41/44/Lineage 3
M38188	NG	NG_ cnl	detected following genes: cnl,ctrE,ctrF,tex	278	CC35
M38190	NG	NG_ cnl	detected following genes: cnl,tex	823	CC198
M38191	NG	B	phase variable OFF in csb	2506	CC32/ET-5
M38193	NG	NG_ cnl	detected following genes: cnl,tex	823	CC198
M29720	B	B	all capsule genes intact and present	11528	CC213
M38198	NG	NG_ cnl	detected following genes: cnl,tex	823	CC198
M38200	NG	NG_ cnl	detected following genes: cnl,tex	1136	CC1136
M38201	NG	NG_ cnl	detected following genes: cnl,tex	53	CC53
M38202	NG	B	csb disrupted by IS1301, internal stop in csb, internal stop in cssC, missing cssA	11394	CC750
M38205	NG	NG_ cnl	detected following genes: cnl,tex	823	CC198
M38206	NG	NG_ cnl	detected following genes: cnl,tex	823	CC198
M38207	NG	NG_ cnl	detected following genes: cnl,tex	823	CC198
M38212	NG	NG_ cnl	detected following genes: cnl,tex	823	CC198
M38215	NG	W	cssA disrupted by IS1301	5770	CC175
M38218	NG	NG_ cnl	detected following genes: cnl,tex	823	CC198
M38219	NG	NG_undetermined	detected following genes: ctrB, ctrC, ctrD, ctrE, ctrF, tex; ctrB disrupted by IS1301	11740	CC35
M38220	NG	NG_ cnl	detected following genes: cnl,tex	198	CC198
M38221	NG	NG_ cnl	detected following genes: cnl,ctrE,ctrF,tex	2578	CC41/44/Lineage 3
M38222	NG	NG_ cnl	detected following genes: cnl,tex	12755	CC198
M38405	NG	E	all capsule genes intact and present	60	CC60
M38225	NG	NG_ cnl	detected following genes: cnl,tex	823	CC198
M37869	E	E	internal stop in cseA	60	CC60
M38228	NG	B	csb fragmented , ctrD fragmented, missing cssA, missing cssB, missing cssC, missing ctrA, missing ctrB, missing ctrC, phase variable OFF in csb	11735	CC35
M38229	NG	NG_ cnl	detected following genes: cnl,tex	823	CC198
M38231	NG	NG_ cnl	detected following genes: cnl,tex	823	CC198
M38233	NG	NG_ cnl	detected following genes: cnl,tex	53	CC53
M38235	NG	B	internal stop in csb, internal stop in ctrF, missing cssA	32	CC32/ET-5
M38236	NG	NG_ cnl	detected following genes: cnl,tex	823	CC198
M38237	NG	NG_ cnl	detected following genes: cnl,tex	823	CC198
M38239	NG	NG_ cnl	detected following genes: cnl,tex	53	CC53
M38240	NG	NG_ cnl	detected following genes: cnl,tex	823	CC198
M29745	B	B	all capsule genes intact and present	213	CC213
M38242	NG	B	csb fragmented, missing cssA, missing cssB, missing cssC, missing ctrA, missing ctrB, missing ctrC, missing ctrD	35	CC35
M38243	NG	NG_undetermined	detected following genes: ctrB, ctrC, ctrD, ctrE, ctrF, tex; ctrB disrupted by IS1301	11740	CC35
M38245	NG	NG_ cnl	detected following genes: cnl,tex	823	CC198
M38362	NG	NG_undetermined	detected following genes: ctrE, ctrF, tex	278	CC35
M38363	NG	NG_ cnl	detected following genes: cnl,ctrE,ctrF,tex	278	CC35
M38364	NG	NG_ cnl	detected following genes: cnl,tex	53	CC53
M38366	NG	NG_ cnl	detected following genes: cnl,tex	823	CC198
M38371	NG	C	internal stop in csc	278	CC35
M38372	NG	NG_ cnl	detected following genes: cnl,tex	10148	CC198
M38373	NG	C	csc fragmented, missing cssA, missing cssB, missing cssC, missing ctrA, missing ctrB, missing ctrC, missing ctrD, missing tex	467	CC269
M38376	NG	NG_ cnl	detected following genes: cnl,tex	823	CC198
M38377	NG	B	internal stop in cssA	136	CC41/44/Lineage 3
M29748	B	B	all capsule genes intact and present	213	CC213
M38380	NG	NG_ cnl	detected following genes: cnl,tex	1649	CC1157
M38381	NG	NG_ cnl	detected following genes: cnl,tex	198	CC198
M39262	NG	E	all capsule genes intact and present	60	CC60
M38383	NG	B	internal stop in cssA, phase variable OFF in csb	44	CC41/44/Lineage 3
M38384	NG	NG_undetermined	detected following genes: ctrA, ctrB, ctrC, ctrD, ctrE, ctrF, tex	910	unassigned CC for 910
M38385	NG	B	internal stop in cssA	136	CC41/44/Lineage 3
M38386	NG	NG_ cnl	detected following genes: cnl,tex	823	CC198
M38389	NG	B	csb fragmented, ctrD fragmented, internal stop in csb, missing cssA, missing cssB, missing cssC, missing ctrA, missing ctrB, missing ctrC	35	CC35
M38390	NG	NG_ cnl	detected following genes: cnl,tex	823	CC198
M38391	NG	NG_ cnl	detected following genes: cnl,tex	53	CC53
M38392	NG	B	internal stop in cssA	136	CC41/44/Lineage 3
M38394	NG	B	phase variable OFF in csb	32	CC32/ET-5
M38395	NG	NG_ cnl	detected following genes: cnl,tex	198	CC198
M39266	NG	E	all capsule genes intact and present	60	CC60
M39420	NG	E	all capsule genes intact and present	11739	CC60
M38399	NG	Y	cssC fragemented, csy fragmented	23	CC23/Cluster A3
M38401	NG	C	internal stop in cssC	12908	Unassigned CC for 12908
M38402	NG	NG_ cnl	detected following genes: cnl,tex	34	CC32/ET-5
M38406	NG	B	phase variable OFF in csb	11857	CC41/44/Lineage 3
M38407	NG	NG_ cnl	detected following genes: cnl,ctrE,ctrF,tex	12913	Unassigned CC for 12913
M38408	NG	NG_ cnl	detected following genes: cnl,tex	823	CC198
M38409	NG	NG_ cnl	detected following genes: cnl,tex	34	CC32/ET-5
M38410	NG	NG_undetermined	detected following genes: ctrC, ctrD, ctrE, ctrF, tex; ctrC fragmented	12918	CC41/44/Lineage 3
M38413	NG	NG_ cnl	detected following genes: cnl,ctrE,ctrF,tex	3013	unassigned CC for 3013
M38416	NG	NG_ cnl	detected following genes: cnl,tex	823	CC198
M38418	NG	NG_ cnl	detected following genes: cnl,tex	11855	CC1117
M38419	NG	C	phase variable OFF in csc	12919	CC269
M38421	NG	NG_ cnl	detected following genes: cnl,ctrE,ctrF,tex	11312	unassigned CC for 11312
M38422	NG	NG_ cnl	detected following genes: cnl,tex	1136	CC1136
M38423	NG	NG_ cnl	detected following genes: cnl,tex	53	CC53
M38425	NG	NG_ cnl	detected following genes: cnl,tex	12909	CC53
M38427	NG	NG_ cnl	detected following genes: cnl,tex	823	CC198
M38428	NG	NG_ cnl	detected following genes: cnl,tex	823	CC198
M29765	B	B	all capsule genes intact and present	213	CC213
M38431	NG	Z	cszD disrupted by IS1301, missing cszA, cshA, missing cszB, cshB, missing cszC	5953	unassigned CC for 5953
M38433	NG	B	internal stop in cssA	136	CC41/44/Lineage 3
M38435	NG	NG_ cnl	detected following genes: cnl,tex	823	CC198
M38438	NG	NG_ cnl	detected following genes: cnl,tex	823	CC198
M38439	NG	NG_ cnl	detected following genes: cnl,tex	11856	CC1117
M38440	NG	NG_ cnl	detected following genes: cnl,tex	34	CC32/ET-5
M38441	NG	NG_ cnl	detected following genes: cnl,tex	823	CC198
M38442	NG	NG_ cnl	detected following genes: cnl,tex	2384	CC198
M38444	NG	NG_ cnl	detected following genes: cnl,tex	53	CC53
M38446	NG	NG_ cnl	detected following genes: cnl,tex	823	CC198
M38447	NG	NG_ cnl	detected following genes: cnl,tex	11459	CC1136
M38448	NG	NG_ cnl	detected following genes: cnl,tex	823	CC198
M38449	NG	NG_ cnl	detected following genes: cnl,tex	823	CC198
M29796	B	B	all capsule genes intact and present	213	CC213
M38454	NG	NG_ cnl	detected following genes: cnl,ctrE,ctrF,tex	7129	unassigned CC for 7129
M38455	NG	NG_ cnl	detected following genes: cnl,tex	2384	CC198
M38460	NG	NG_ cnl	detected following genes: cnl,ctrE,ctrF,tex	1157	CC1157
M38461	NG	B	internal stop in cssA	136	CC41/44/Lineage 3
M38462	NG	B	phase variable OFF in csb	136	CC41/44/Lineage 3
M38467	NG	B	internal stop in cssC	409	CC41/44/Lineage 3
M39444	NG	E	all capsule genes intact and present	12912	CC60
M38471	NG	NG_undetermined	detected following genes: ctrE, ctrF	35	CC35
M38472	NG	B	internal stop in cssA, phase variable OFF in csb	44	CC41/44/Lineage 3
M38473	NG	NG_ cnl	detected following genes: cnl,tex	12917	CC1136
M38475	NG	NG_ cnl	detected following genes: cnl,tex	823	CC198
M38478	NG	B	internal stop in cssA	136	CC41/44/Lineage 3
M38479	NG	NG_ cnl	detected following genes: cnl,tex	12909	CC53
M38481	NG	NG_ cnl	detected following genes: cnl,ctrE,ctrF,tex	2578	CC41/44/Lineage 3
M38482	NG	Z	cszD disrupted by IS1301, missing cszA, cshA, missing cszB, cshB, missing cszC	12911	Unassigned CC for 12911
M39724	NG	E	all capsule genes intact and present	60	CC60
M38486	NG	NG_ cnl	detected following genes: cnl,tex	53	CC53
M38487	NG	NG_ cnl	detected following genes: cnl,tex	53	CC53
M29708	NG	C	all capsule genes intact and present	1679	CC35
M36521	NG	C	all capsule genes intact and present	12935	CC35
M38491	NG	NG_ cnl	detected following genes: cnl,tex	2384	CC198
M38493	NG	Z	cszD disrupted by IS1301, missing cszA, cshA, missing cszB, cshB, missing cszC	12911	Unassigned CC for 12911
M38496	NG	NG_ cnl	detected following genes: cnl,tex	198	CC198
M38498	NG	NG_ cnl	detected following genes: cnl,tex	198	CC198
M38499	NG	NG_ cnl	detected following genes: cnl,tex	2384	CC198
M39259	NG	NG_ cnl	detected following genes: cnl,tex	823	CC198
M39260	NG_weak NmE agglutination	NG_undetermined	detected following genes: ctrA, ctrB, ctrC, ctrD, ctrE, ctrF, tex	1768	unassigned CC for 1768
M38132	E	E	cseD disrupted by IS1301	60	CC60
M39265	NG	B	internal stop in cssA	136	CC41/44/Lineage 3
M39268	NG	NG_ cnl	detected following genes: cnl,tex	53	CC53
M36998	NG	C	all capsule genes intact and present	13030	CC35
M39271	NG	B	phase variable OFF in csb	136	CC41/44/Lineage 3
M39272	NG	B	phase variable OFF in csb	5881	CC41/44/Lineage 3
M39273	NG	NG_ cnl	detected following genes: cnl,tex	34	CC32/ET-5
M39274	NG	NG_ cnl	detected following genes: cnl,tex	2384	CC198
M39280	NG	B	internal stop in csb, internal stop in ctrF, missing cssA	11395	CC32/ET-5
M39283	NG	NG_ cnl	detected following genes: cnl,tex	823	CC198
M38143	E	E	cseD disrupted by IS1301	60	CC60
M39286	NG	NG_ cnl	detected following genes: cnl,tex	53	CC53
M39288	NG	Z	cszD disrupted by IS1301, missing cszA, cshA, missing cszB, cshB, missing cszC	3882	unassigned CC for 3882
M39290	NG	NG_ cnl	detected following genes: cnl,tex	823	CC198
M39291	NG	NG_ cnl	detected following genes: cnl,tex	823	CC198
M39292	NG	NG_ cnl	detected following genes: cnl,tex	34	CC32/ET-5
M39293	NG	NG_ cnl	detected following genes: cnl,tex	198	CC198
M39294	NG	NG_ cnl	detected following genes: cnl,tex	2384	CC198
M29849	B	B	all capsule genes intact and present	8087	CC162
M39297	NG	NG_ cnl	detected following genes: cnl,tex	823	CC198
M29866	B	B	all capsule genes intact and present	1434	unassigned CC
M39302	NG	NG_ cnl	detected following genes: cnl,tex	823	CC198
M39307	NG	NG_ cnl	detected following genes: cnl,tex	2384	CC198
M39309	NG	NG_ cnl	detected following genes: cnl,tex	34	CC32/ET-5
M39311	NG	NG_ cnl	detected following genes: cnl,tex	2384	CC198
M38173	E	E	internal stop in cseD	11739	CC60
M39313	NG	NG_ cnl	detected following genes: cnl,tex	823	CC198
M39316	NG	NG_ cnl	detected following genes: cnl,tex	1136	CC1136
M39317	NG	NG_ cnl	detected following genes: cnl,tex	1136	CC1136
M39318	NG	NG_undetermined	detected following genes: ctrA, ctrB, ctrC, ctrD, ctrE, ctrF, tex	23	CC23/Cluster A3
M29916	B	B	all capsule genes intact and present	3327	CC865
M39321	NG	NG_ cnl	detected following genes: cnl,tex	53	CC53
M39324	NG	NG_ cnl	detected following genes: cnl,tex	823	CC198
M39325	NG	NG_ cnl	detected following genes: cnl,tex	823	CC198
M39326	NG_weak NmY agglutination	Y	cssC disrupted by IS1655	23	CC23/Cluster A3
M39328	NG	NG_ cnl	detected following genes: cnl,tex	34	CC32/ET-5
M39329	NG	NG_ cnl	detected following genes: cnl,ctrE,ctrF,tex	2578	CC41/44/Lineage 3
M39330	NG	B	internal stop in cssC, internal stop in tex	409	CC41/44/Lineage 3
M39333	NG	NG_ cnl	detected following genes: cnl,tex	823	CC198
M39334	NG	C	csc fragmented, missing cssA, missing cssB, missing cssC, missing ctrA, missing ctrB, missing ctrC, missing ctrD, missing tex	12910	CC269
M39336	NG	B	internal stop in csb, internal stop in ctrF, missing cssA	11395	CC32/ET-5
M39338	NG	NG_ cnl	detected following genes: cnl,tex	12916	CC198
M39341	NG	NG_ cnl	detected following genes: cnl,ctrE,ctrF,tex	7129	unassigned CC for 7129
M29953	B	B	all capsule genes intact and present	10875	CC32/ET-5
M39344	NG	NG_ cnl	detected following genes: cnl,tex	823	CC198
M39346	NG	NG_ cnl	detected following genes: cnl,tex	2384	CC198
M39347	NG	NG_ cnl	detected following genes: cnl,ctrE,ctrF,tex	2578	CC41/44/Lineage 3
M39349	NG	NG_ cnl	detected following genes: cnl,tex	823	CC198
M39352	NG	NG_ cnl	detected following genes: cnl,tex	823	CC198
M39353	NG	NG_ cnl	detected following genes: cnl,tex	1136	CC1136
M39354	NG	B	internal stop in cssA	136	CC41/44/Lineage 3
M39355	NG	C	internal stop in csc, internal stop in cssA	11278	CC32/ET-5
M39357	NG	NG_ cnl	detected following genes: cnl,tex	823	CC198
M39358	NG	NG_ cnl	detected following genes: cnl,tex	823	CC198
M39359	NG	NG_ cnl	detected following genes: cnl,tex	823	CC198
M39360	NG	NG_ cnl	detected following genes: cnl,tex	198	CC198
M39361	NG	NG_undetermined	detected following genes: ctrE, ctrF, tex	278	CC35
M39367	NG	NG_undetermined	detected following genes: ctrE, ctrF	10982	CC41/44/Lineage 3
M39368	NG	NG_ cnl	detected following genes: cnl,ctrE,ctrF,tex	414	CC41/44/Lineage 3
M39370	NG	NG_ cnl	detected following genes: cnl,ctrE,ctrF,tex	7129	unassigned CC for 7129
M39371	NG	NG_ cnl	detected following genes: cnl,tex	823	CC198
M39374	NG	B	phase variable OFF in csb	136	CC41/44/Lineage 3
M39380	NG	NG_ cnl	detected following genes: cnl,ctrE,ctrF,tex	2578	CC41/44/Lineage 3
M39381	NG	Y	cssC fragemented, csy fragmented	23	CC23/Cluster A3
M39383	NG	NG_ cnl	detected following genes: cnl,tex	823	CC198
M39384	NG	NG_ cnl	detected following genes: cnl,tex	198	CC198
M39388	NG	NG_ cnl	detected following genes: cnl,ctrE,ctrF,tex	2578	CC41/44/Lineage 3
M39390	NG	NG_undetermined	detected following genes: ctrE, ctrF, tex	278	CC35
M39392	NG	NG_ cnl	detected following genes: cnl,tex	53	CC53
M39395	NG	NG_ cnl	detected following genes: cnl,tex	823	CC198
M39396	NG	NG_ cnl	detected following genes: cnl,tex	823	CC198
M39398	NG	B	internal stop in cssA	136	CC41/44/Lineage 3
M39400	NG	NG_ cnl	detected following genes: cnl,tex	823	CC198
M39401	NG	NG_ cnl	detected following genes: cnl,tex	53	CC53
M39403	NG	NG_ cnl	detected following genes: cnl,tex	136	CC41/44/Lineage 3
M39406	NG	NG_ cnl	detected following genes: cnl,tex	823	CC198
M39408	NG	B	phase variable OFF in csb	136	CC41/44/Lineage 3
M39409	NG	B	internal stop in cssA	136	CC41/44/Lineage 3
M39410	NG	NG_ cnl	detected following genes: cnl,tex	823	CC198
M39412	NG	B	csb disrupted by IS1301, internal stop in csb, missing cssA, missing cssB, missing cssC, missing ctrA	865	CC865
M39413	NG	B	internal stop in cssC, internal stop in tex, phase variable OFF in csb	409	CC41/44/Lineage 3
M39415	NG	NG_undetermined	detected following genes: ctrA, ctrB, ctrC, ctrD, ctrE, ctrF, tex	910	unassigned CC for 910
M39417	NG	NG_ cnl	detected following genes: cnl,tex	2236	CC198
M39418	NG	NG_ cnl	detected following genes: cnl,tex	53	CC53
M39419	NG	NG_ cnl	detected following genes: cnl,tex	198	CC198
M39423	NG	NG_ cnl	detected following genes: cnl,tex	823	CC198
M38192	E	E	internal stop in cseD	60	CC60
M39426	NG	NG_undetermined	detected following genes: ctrE, ctrF	12914	CC32/ET-5
M39429	NG	B	csb disrupted by IS1301, internal stop in csb	213	CC213
M39433	NG	NG_ cnl	detected following genes: cnl,tex	53	CC53
M39435	NG	NG_ cnl	detected following genes: cnl,tex	198	CC198
M39437	NG_weak NmB agglutination	B	cssA disrupted by IS1301, internal stop in ctrF, phase variable OFF in csb	2153	CC162
M39442	NG	NG_ cnl	detected following genes: cnl,tex	12930	CC53
M39445	NG	NG_ cnl	detected following genes: cnl,tex	1117	CC1117
M39597	NG	NG_ cnl	detected following genes: cnl,tex	823	CC198
M39599	NG	NG_ cnl	detected following genes: cnl,ctrE,ctrF,tex	2578	CC41/44/Lineage 3
M39601	NG	NG_undetermined	detected following genes: ctrD, ctrE, ctrF, tex; ctrD fragmented, internal stop in ctrE, internal stop in ctrF	32	CC32/ET-5
M39602	NG	B	internal stop in csb, internal stop in cssA	4682	CC41/44/Lineage 3
M39606	NG_auto-agglutination	NG_undetermined	detected following genes: ctrE, ctrF, tex	278	CC35
M39608	NG	NG_ cnl	detected following genes: cnl,tex	6321	unassigned CC for 6321
M39609	NG	NG_ cnl	detected following genes: cnl,ctrE,ctrF,tex	11732	unassigned CC for 11732
M39610	NG	NG_ cnl	detected following genes: cnl,tex	823	CC198
M39611	NG	NG_ cnl	detected following genes: cnl,ctrE,ctrF,tex	278	CC35
M39612	NG	NG_ cnl	detected following genes: cnl,tex	823	CC198
M39615	NG	NG_ cnl	detected following genes: cnl,tex	823	CC198
M39616	NG	NG_ cnl	detected following genes: cnl,tex	823	CC198
M39617	NG	B	internal stop in csb, internal stop in ctrE, internal stop in ctrF, missing cssA	32	CC32/ET-5
M39618	NG	B	internal stop in cssA	4682	CC41/44/Lineage 3
M39619	NG	NG_ cnl	detected following genes: cnl,tex	823	CC198
M39620	NG	NG_ cnl	detected following genes: cnl,tex	13086	CC198
M39621	NG	NG_ cnl	detected following genes: cnl,tex	823	CC198
M29964	B	B	all capsule genes intact and present	8052	CC41/44/Lineage 3
M29974	B	B	all capsule genes intact and present	7612	CC41/44/Lineage 3
M39624	NG	X	internal stop in csxA	12717	CC865
M39625	NG	B	phase variable OFF in csb	2506	CC32/ET-5
M39626	NG	NG_ cnl	detected following genes: cnl,tex	823	CC198
M39627	NG	NG_ cnl	detected following genes: cnl,tex	823	CC198
M39628	NG	NG_ cnl	detected following genes: cnl,tex	823	CC198
M39629	NG	NG_ cnl	detected following genes: cnl,tex	823	CC198
M39630	NG	NG_ cnl	detected following genes: cnl,tex	34	CC32/ET-5
M39631	NG	NG_ cnl	detected following genes: cnl,tex	823	CC198
M39632	NG	B	phase variable OFF in csb	2506	CC32/ET-5
M39633	NG	NG_ cnl	detected following genes: cnl,tex	823	CC198
M39634	NG	NG_ cnl	detected following genes: cnl,tex	823	CC198
M39636	NG	B	internal stop in cssA	4682	CC41/44/Lineage 3
M39637	NG	NG_ cnl	detected following genes: cnl,tex	12755	CC198
M39639	NG	NG_ cnl	detected following genes: cnl,tex	823	CC198
M39269	E	E	cseD disrupted by IS1301	60	CC60
M39643	NG	Y	cssA disrupted by IS1301, internal stop in cssA, internal stop in csy	1649	CC1157
M39644	NG	NG_ cnl	detected following genes: cnl,tex	823	CC198
M39304	E	E	internal stop in cseA	60	CC60
M39323	E	E	cseG fragmented, ctrA fragmented, missing cseA, missing cseB, missing cseC, missing cseD, missing cseE	6119	unassigned CC
M39647	NG	NG_undetermined	detected following genes: ctrB, ctrC, ctrD, ctrE, ctrF, tex; ctrB disrupted by IS1301	11740	CC35
M39650	NG	NG_ cnl	detected following genes: cnl,tex	823	CC198
M39651	NG	NG_ cnl	detected following genes: cnl,ctrE,ctrF,tex	13087	Unassigned CC for 13087
M39652	NG	C	csc fragmented, missing cssA, missing cssB, missing cssC, missing ctrA, missing ctrB, missing ctrC, missing ctrD, missing tex	467	CC269
M39654	NG	NG_ cnl	detected following genes: cnl,tex	467	CC269
M39655	NG	NG_ cnl	detected following genes: cnl,tex	823	CC198
M39656	NG	B	internal stop in cssA, phase variable OFF in csb	35	CC35
M39657	NG	NG_ cnl	detected following genes: cnl,tex	53	CC53
M39658	NG	X	csxA fragmented, ctrD fragmented, internal stop in ctrD, missing ctrA, missing ctrB, missing ctrC	11580	CC1157
M39660	NG	NG_ cnl	detected following genes: cnl,tex	823	CC198
M39663	NG	NG_undetermined	detected following genes: ctrB, ctrC, ctrD, ctrE, ctrF, tex; ctrB disrupted by IS1301	11740	CC35
M39665	NG	NG_undetermined	detected following genes: ctrB, ctrC, ctrD, ctrE, ctrF, tex; ctrB disrupted by IS1301	11740	CC35
M39666	NG	NG_ cnl	detected following genes: cnl,ctrE,ctrF,tex	13088	CC162
M39667	NG	NG_undetermined	detected following genes: ctrD, ctrE, ctrF, tex; ctrD fragmented, internal stop in ctrE, internal stop in ctrF	32	CC32/ET-5
M39668	NG	NG_ cnl	detected following genes: cnl,tex	1136	CC1136
M39670	NG	NG_ cnl	detected following genes: cnl,tex	823	CC198
M39675	NG	B	internal stop in csb, internal stop in cssA	4682	CC41/44/Lineage 3
M39678	NG	NG_ cnl	detected following genes: cnl,ctrE,ctrF,tex	2578	CC41/44/Lineage 3
M39681	NG	NG_ cnl	detected following genes: cnl,tex	823	CC198
M39682	NG	NG_ cnl	detected following genes: cnl,tex	823	CC198
M39686	NG	B	internal stop in cssC	13089	CC41/44/Lineage 3
M39687	NG	NG_ cnl	detected following genes: cnl,tex	1136	CC1136
M39688	NG	NG_ cnl	detected following genes: cnl,tex	823	CC198
M39689	NG_auto-agglutination	NG_undetermined	detected following genes: ctrB, ctrC, ctrD, ctrE, ctrF, tex; ctrB disrupted by IS1301	11740	CC35
M39690	NG	NG_ cnl	detected following genes: cnl,tex	823	CC198
M39691	NG	NG_ cnl	detected following genes: cnl,tex	823	CC198
M39693	NG	NG_ cnl	detected following genes: cnl,tex	823	CC198
M39363	E	E	internal stop in cseA	60	CC60
M39699	NG	C	csc fragmented, missing cssA, missing cssB, missing cssC, missing ctrA, missing ctrB, missing ctrC, missing ctrD, missing tex	467	CC269
M39700	NG	NG_ cnl	detected following genes: cnl,tex	823	CC198
M39701	NG	NG_undetermined	detected following genes: ctrB, ctrC, ctrD, ctrE, ctrF, tex; ctrB disrupted by IS1301	11740	CC35
M39702	NG	B	csb fragmented, ctrD fragmented, internal stop in csb, missing cssA, missing cssB, missing cssC, missing ctrA, missing ctrB, missing ctrC	458	CC35
M39704	NG	NG_ cnl	detected following genes: cnl,tex	13090	CC198
M39705	NG	NG_ cnl	detected following genes: cnl,tex	198	CC198
M39706	NG	NG_ cnl	detected following genes: cnl,ctrE,ctrF,tex	2578	CC41/44/Lineage 3
M29977	B	B	all capsule genes intact and present	7612	CC41/44/Lineage 3
M39709	NG	B	csb fragmented, ctrD fragmented, internal stop in csb, missing cssA, missing cssB, missing cssC, missing ctrA, missing ctrB, missing ctrC	11735	CC35
M39710	NG	X	csxA fragmented, ctrD fragmented, internal stop in ctrD, missing ctrA, missing ctrB, missing ctrC	11580	CC1157
M39712	NG	X	csxA fragmented, ctrD fragmented, internal stop in ctrD, missing ctrA, missing ctrB, missing ctrC	11580	CC1157
M39713	NG	B	phase variable OFF in csb	2506	CC32/ET-5
M39714	NG	B	phase variable OFF in csb	2506	CC32/ET-5
M39716	NG	B	phase variable OFF in csb	3123	CC213
M39439	E	E	internal stop in cseD	60	CC60
M39721	NG	X	csxA fragmented, ctrD fragmented, internal stop in ctrD, missing ctrA, missing ctrB, missing ctrC	11580	CC1157
M39722	NG	NG_ cnl	detected following genes: cnl,tex	823	CC198
M39723	NG_auto-agglutination	W	cssA disrupted by IS1301	5770	CC175
M39726	NG	NG_ cnl	detected following genes: cnl,ctrE,ctrF,tex	12757	unassigned CC for 12757
M39728	NG	B	internal stop in cssC, phase variable OFF in csb	409	CC41/44/Lineage 3
M39731	NG	NG_ cnl	detected following genes: cnl,tex	823	CC198
M39733	NG	NG_ cnl	detected following genes: cnl,tex	34	CC32/ET-5
M39735	NG	B	phase variable OFF in csb	3123	CC213
M39736	NG	NG_ cnl	detected following genes: cnl,tex	53	CC53
M39737	NG	C	all capsule genes intact and present	35	CC35
M39738	NG	C	csc fragmented, internal stop in csc,missing cssA, missing cssB, missing cssC, missing ctrA, missing ctrB, missing ctrC, missing ctrD, missing tex	269	CC269
M39739	NG	B	internal stop in cssC, phase variable OFF in csb	409	CC41/44/Lineage 3
M39740	NG	NG_ cnl	detected following genes: cnl,tex	823	CC198
M39743	NG	NG_ cnl	detected following genes: cnl,tex	823	CC198
M39747	NG	B	csb disrupted by IS1301, missing cssA, missing cssB, missing cssC, missing ctrA	414	CC41/44/Lineage 3
M39748	NG	NG_undetermined	detected following genes: ctrD, ctrE, ctrF, tex; ctrD fragmented, internal stop in ctrE, internal stop in ctrF	32	CC32/ET-5
M39749	NG	NG_undetermined	detected following genes: ctrA, ctrB, ctrC, ctrD, ctrE, ctrF, tex	213	CC213
M39751	NG_weak NmY agglutination	Y	csy fragmented, internal stop in cssA	23	CC23/Cluster A3
M39752	NG	NG_ cnl	detected following genes: cnl,ctrE,ctrF,tex	2578	CC41/44/Lineage 3
M29701	NG	E	cseC fragmented, internal stop in cseD, internal stop in cseG, missing cseA, missing cseB	1157	CC1157
M29704	NG	E	internal stop in cseG	1157	CC1157
M29716	NG	E	cseC fragmented, internal stop in cseD, internal stop in cseG, missing cseA, missing cseB	1157	CC1157
M29985	B	B	all capsule genes intact and present	9413	CC213
M29735	NG	E	cseC fragmented, internal stop in cseD, internal stop in cseG, missing cseA, missing cseB	1157	CC1157
M36364	B	B	all capsule genes intact and present	1489	CC41/44/Lineage 3
M29737	NG_auto-agglutination	E	cseG disrupted by IS1301, missing cseA, missing cseB, missing cseC, missing cseD, missing cseE	11733	CC178
M29741	NG	E	cseA disrupted by IS1301, internal stop in cseG	1157	CC1157
M29744	NG	E	missing cseA, missing cseB, missing cseC, missing cseD, missing cseE	178	CC178
M29746	NG	E	missing cseA, missing cseB, missing cseC, missing cseD, missing cseE	178	CC178
M29750	NG	E	cseB disrupted by IS1301, internal stop in cseG, missing cseA	1649	CC1157
M29751	NG	E	internal stop in cseG	1157	CC1157
M29752	NG	E	cseC disrupted by IS1301, internal stop in cseD, internal stop in cseG, missing cseA, missing cseB	1157	CC1157
M29753	NG	E	cseG disrupted by IS1301, missing cseA, missing cseB, missing cseC, missing cseD, missing cseE	11733	CC178
M29761	NG	E	cseC disrupted by IS1301, internal stop in cseD, internal stop in cseG, missing cseA, missing cseB	1157	CC1157
M39679	E	E	internal stop in cseD	60	CC60
M29766	NG	E	cseC disrupted by IS1301, internal stop in cseD, internal stop in cseG, missing cseA, missing cseB	1157	CC1157
M29774	NG	E	cseC fragmented, internal stop in cseD, internal stop in cseG, missing cseA, missing cseB	1157	CC1157
M29775	NG	E	cseG disrupted by IS1301, missing cseA, missing cseB, missing cseC, missing cseD, missing cseE	11733	CC178
M29778	NG	E	missing cseA, missing cseB, missing cseC, missing cseD, missing cseE	178	CC178
M29779	NG	E	missing cseA, missing cseB, missing cseC, missing cseD, missing cseE	178	CC178
M29783	NG	E	cseG disrupted by IS1301, missing cseA, missing cseB, missing cseC, missing cseD, missing cseE	11733	CC178
M29787	NG	E	missing cseA, missing cseB, missing cseC, missing cseD, missing cseE	178	CC178
M29788	NG	E	cseC fragmented, internal stop in cseD, internal stop in cseG, missing cseA, missing cseB	1157	CC1157
M29790	NG	E	missing cseA, missing cseB, missing cseC, missing cseD, missing cseE	178	CC178
M29794	NG	E	internal stop in cseG	1157	CC1157
M29801	NG	E	cseG disrupted by IS1301, missing cseA, missing cseB, missing cseC, missing cseD, missing cseE	11733	CC178
M29803	NG	E	missing cseA, missing cseB, missing cseC, missing cseD, missing cseE	178	CC178
M29734	B	B	phase variable OFF in csb	7574	CC41/44/Lineage 3
M29809	NG	E	cseG disrupted by IS1301, missing cseA, missing cseB, missing cseC, missing cseD, missing cseE	11733	CC178
M29816	NG	E	cseG disrupted by IS1301, missing cseA, missing cseB, missing cseC, missing cseD, missing cseE	11733	CC178
M29820	NG	E	internal stop in cseG	1157	CC1157
M29823	NG	E	cseC fragmented, internal stop in cseD, internal stop in cseG, missing cseA, missing cseB	1157	CC1157
M29828	NG	E	internal stop in cseD, internal stop in cseG	1157	CC1157
M29832	NG	E	cseC fragmented, internal stop in cseD, internal stop in cseG, missing cseA, missing cseB	1157	CC1157
M29836	NG	E	cseG disrupted by IS1301, missing cseA, missing cseB, missing cseC, missing cseD, missing cseE	11733	CC178
M29841	NG	E	cseC disrupted by IS1301, internal stop in cseD, internal stop in cseG, missing cseA, missing cseB	1157	CC1157
M29842	NG	E	cseC disrupted by IS1301, internal stop in cseD, internal stop in cseG, missing cseA, missing cseB	1157	CC1157
M29843	NG	E	cseC disrupted by IS1301, internal stop in cseD, internal stop in cseG, missing cseA, missing cseB	1157	CC1157
M29845	NG	E	missing cseA, missing cseB, missing cseC, missing cseD, missing cseE	178	CC178
M29846	NG	E	cseG disrupted by IS1301, missing cseA, missing cseB, missing cseC, missing cseD, missing cseE	11733	CC178
M29848	NG	E	cseC disrupted by IS1301, internal stop in cseD, internal stop in cseG, missing cseA, missing cseB	1157	CC1157
M29850	NG	E	cseB disrupted by IS1301, internal stop in cseD, internal stop in cseG, missing cseA, missing ctrA	1649	CC1157
M29853	NG	E	cseC fragmented, internal stop in cseD, internal stop in cseG, missing cseA, missing cseB	1157	CC1157
M29854	NG	E	cseG disrupted by IS1301, missing cseA, missing cseB, missing cseC, missing cseD, missing cseE	11733	CC178
M29857	NG	E	cseC fragmented, internal stop in cseD, internal stop in cseG, missing cseA, missing cseB	1157	CC1157
M29867	NG	E	cseG disrupted by IS1301, missing cseA, missing cseB, missing cseC, missing cseD, missing cseE	11733	CC178
M29869	NG	E	internal stop in cseG	1157	CC1157
M29870	NG	E	cseG disrupted by IS1301, missing cseA, missing cseB, missing cseC, missing cseD, missing cseE	11733	CC178
M29875	NG	E	cseC fragmented, internal stop in cseD, internal stop in cseG, missing cseA, missing cseB	1157	CC1157
M29900	NG	E	internal stop in cseG, missing cseA, missing cseB, missing cseC, missing cseD	1157	CC1157
M29903	NG	E	internal stop in cseG	1157	CC1157
M29905	NG	E	internal stop in cseA, internal stop in cseG	1157	CC1157
M29917	NG	E	cseB disrupted by IS1301, internal stop in cseG, missing cseA	1649	CC1157
M29926	NG	E	cseC fragmented, internal stop in cseD, internal stop in cseG, missing cseA, missing cseB	1157	CC1157
M29948	NG	E	cseB disrupted by IS1301, internal stop in cseG, missing cseA	1649	CC1157
M29955	NG	E	internal stop in cseA, internal stop in cseG	1157	CC1157
M29965	NG	E	cseC fragmented, internal stop in cseD, internal stop in cseG, missing cseA, missing cseB	1157	CC1157
M29968	NG	E	internal stop in cseG, missing cseA, missing cseB, missing cseC, missing cseD	1157	CC1157
M29976	NG	E	internal stop in cseB, internal stop in cseD	11739	CC60
M29921	B	B	phase variable OFF in csb	12750	CC32/ET-5
M29986	NG	E	cseC fragmented, internal stop in cseD, internal stop in cseG, missing cseA, missing cseB	1157	CC1157
M36310	NG	E	internal stop in cseG, missing cseA, missing cseB, missing cseC, missing cseD	1157	CC1157
M36311	NG	E	cseD disrupted by IS1301, missing cseA, missing cseB, missing cseC	13038	CC178
M36317	NG	E	cseC fragmented, internal stop in cseD, internal stop in cseG, missing cseA, missing cseB	1157	CC1157
M36342	NG	E	cseB fragmented, cseC fragmented, internal stop in cseG, missing cseA	1649	CC1157
M36344	NG	E	internal stop in cseA	1157	CC1157
M36345	NG	E	cseB disrupted by IS1301, internal stop in cseG, missing cseA	1649	CC1157
M29822	NG	B	all capsule genes intact and present	7612	CC41/44/Lineage 3
M36349	NG	E	internal stop in cseA	13013	CC60
M36350	NG	E	cseB disrupted by IS1301, internal stop in cseG, missing cseA	1649	CC1157
M36352	NG	E	cseC disrupted by IS1301, internal stop in cseD, internal stop in cseG, missing cseA, missing cseB	1157	CC1157
M36353	NG	E	cseB disrupted by IS1301, internal stop in cseG, missing cseA	1649	CC1157
M36355	NG	E	cseC disrupted by IS1301, internal stop in cseD, internal stop in cseG, missing cseA, missing cseB	1157	CC1157
M36356	NG	E	cseC fragmented, internal stop in cseD, internal stop in cseG, missing cseA, missing cseB	1157	CC1157
M36357	NG	E	missing cseA, missing cseB, missing cseC, missing cseD, missing cseE	178	CC178
M36361	NG	E	internal stop in cseA	1157	CC1157
M36366	NG	E	cseB disrupted by IS1301, internal stop in cseG, missing cseA	1649	CC1157
M36367	NG	E	missing cseA, missing cseB, missing cseC, missing cseD	12933	CC178
M36372	NG	E	cseB disrupted by IS1301, internal stop in cseG, missing cseA	12925	CC1157
M36375	NG	E	cseG fragmented, ctrA fragmented, missing cseA, missing cseB, missing cseC, missing cseD, missing cseE	6119	unassigned CC for 6119
M36377	NG	E	internal stop in cseA, internal stop in cseD, internal stop in cseG, internal stop in ctrA	1157	CC1157
M36382	NG	E	cseB disrupted by IS1301, internal stop in cseG, missing cseA	1649	CC1157
M36387	NG	E	cseB disrupted by IS1301, cseC disrupted by IS1301, cseC fragmented, internal stop in cseG, missing cseA	1649	CC1157
M36499	NG	B	all capsule genes intact and present	35	CC35
M36392	NG	E	internal stop in cseB, internal stop in cseG	1157	CC1157
M29991	B	B	phase variable OFF in csb	2160	CC750
M36404	NG	E	internal stop in cseA	60	CC60
M36405	NG	E	cseB disrupted by IS1301, internal stop in cseG, missing cseA	1649	CC1157
M36407	NG	E	missing cseA, missing cseB, missing cseC, missing cseD, missing cseE	178	CC178
M36410	NG	E	missing cseA, missing cseB, missing cseC, missing cseD, missing cseE	178	CC178
M36413	NG	E	cseD disrupted by IS1301, internal stop in cseD, missing cseA, missing cseB, missing cseC	178	CC178
M36414	NG	E	internal stop in ctrA, missing cseA, missing cseB, missing cseC, missing cseD	12923	CC1157
M36417	NG	E	cseB disrupted by IS1301, internal stop in cseG, missing cseA	1649	CC1157
M36423	NG	E	internal stop in cseA, phase variable OFF in cseC	178	CC178
M36509	NG	B	all capsule genes intact and present	213	CC213
M36427	NG	E	missing cseA, missing cseB, missing cseC, missing cseD, missing cseE	178	CC178
M36835	B	B	all capsule genes intact and present	8087	CC162
M36438	NG	E	cseB fragmented, cseC fragmented, internal stop in cseG, missing cseA	1649	CC1157
M36443	NG	E	cseC fragmented, cseD disrupted by IS1301, cseD fragmented, missing cseA, missing cseB	178	CC178
M36846	B	B	all capsule genes intact and present	4971	CC41/44/Lineage 3
M36845	NG	B	all capsule genes intact and present	437	CC41/44/Lineage 3
M36450	NG	E	internal stop in cseD	60	CC60
M36855	NG	B	all capsule genes intact and present	7612	CC41/44/Lineage 3
M36456	NG	E	internal stop in cseA	1157	CC1157
M36458	NG	E	cseB disrupted by IS1301, internal stop in cseG, missing cseA	1649	CC1157
M36459	NG	E	internal stop in cseA	60	CC60
M36462	NG	E	internal stop in cseG, missing cseA, missing cseB, missing cseC, missing cseD	1157	CC1157
M36463	NG	E	internal stop in cseC, internal stop in ctrA	1157	CC1157
M36464	NG	E	internal stop in cseA, internal stop in cseD, internal stop in cseG, internal stop in ctrA	12928	CC1157
M36470	NG	E	missing cseA, missing cseB, missing cseC, missing cseD, missing cseE	178	CC178
M36477	NG	E	internal stop in cseA	1157	CC1157
M36856	B	B	all capsule genes intact and present	213	CC213
M36482	NG	E	missing cseA, missing cseB, missing cseC, missing cseD, missing cseE	178	CC178
M36485	NG	E	cseB fragmented, cseC fragmented, internal stop in cseG, missing cseA	1649	CC1157
M36486	NG	E	internal stop in cseA, internal stop in cseG	1157	CC1157
M36488	NG	E	internal stop in cseG, missing cseA, missing cseB, missing cseC, missing cseD	1157	CC1157
M36870	B	B	all capsule genes intact and present	1157	CC1157
M36502	NG	E	internal stop in cseA	1157	CC1157
M36504	NG	E	cseC disrupted by IS1301, internal stop in cseD, internal stop in cseE, internal stop in cseG, missing cseA, missing cseB	1157	CC1157
M36506	NG	E	internal stop in cseA, internal stop in cseD	12927	CC178
M36508	NG	E	cseB disrupted by IS1301, internal stop in cseG, missing cseA	1649	CC1157
M36511	NG	E	missing cseA, missing cseB, missing cseC, missing cseD, missing cseE	178	CC178
M36513	NG	E	internal stop in cseA	60	CC60
M36430	B	B	phase variable OFF in csb	213	CC213
M36505	B	B	phase variable OFF in csb	32	CC32/ET-5
M36525	NG	E	missing cseA, missing cseB, missing cseC, missing cseD	12933	CC178
M36711	NG	E	cseC fragmented, internal stop in cseD, internal stop in cseG, missing cseA, missing cseB	1157	CC1157
M36713	NG	E	cseC fragmented, internal stop in cseD, internal stop in cseG, missing cseA, missing cseB	1157	CC1157
M36714	NG	E	cseB fragmented, cseB fragmented, internal stop in cseG	1157	CC1157
M36715	NG	E	missing cseA, missing cseB, missing cseC, missing cseD, missing cseE	178	CC178
M36719	NG	E	internal stop in cseG	1157	CC1157
M36721	NG	E	cseC disrupted by IS1301, internal stop in cseD, internal stop in cseG, missing cseA, missing cseB	1157	CC1157
M36724	NG	E	cseC disrupted by IS1301, cseG fragmented, internal stop in cseD, missing cseA, missing cseB	1157	CC1157
M36725	NG	E	cseC fragmented, internal stop in cseD, internal stop in cseG, missing cseA, missing cseB	1157	CC1157
M36880	B	B	all capsule genes intact and present	4971	CC41/44/Lineage 3
M36733	NG	E	cseC fragmented, internal stop in cseD, internal stop in cseG, missing cseA, missing cseB	1157	CC1157
M36738	NG	E	cseG disrupted by IS1301, missing cseA, missing cseB, missing cseC, missing cseD, missing cseE	11733	CC178
M36742	NG	E	cseC fragmented, internal stop in cseD, internal stop in cseG, missing cseA, missing cseB	1157	CC1157
M36743	NG	E	internal stop in cseA, internal stop in cseG	12715	CC1157
M36744	NG	E	cseC disrupted by IS1301, internal stop in cseD, internal stop in cseG, missing cseA, missing cseB	1157	CC1157
M36748	NG	E	cseC disrupted by IS1301, internal stop in cseD, internal stop in cseG, missing cseA, missing cseB	1157	CC1157
M36890	B	B	all capsule genes intact and present	11528	CC213
M36751	NG	E	cseC fragmented, internal stop in cseD, internal stop in cseG, missing cseA, missing cseB	1157	CC1157
M36756	NG	E	cseG fragmented, missing cseA, missing cseB, missing cseC, missing cseD, missing cseE, missing ctrA, missing ctrB, missing ctrC, missing ctrD, missing tex	8276	CC254
M36764	NG	E	cseC disrupted by IS1301, internal stop in cseD, internal stop in cseG, missing cseA, missing cseB	1157	CC1157
M36765	NG	E	cseC disrupted by IS1301, internal stop in cseD, internal stop in cseG, missing cseA, missing cseB	1157	CC1157
M36769	NG	E	cseC disrupted by IS1301, internal stop in cseD, internal stop in cseG, missing cseA, missing cseB	1157	CC1157
M36771	NG	E	cseG disrupted by IS1301, missing cseA, missing cseB, missing cseC, missing cseD, missing cseE	11733	CC178
M36781	NG	E	cseC fragmented, internal stop in cseD, internal stop in cseG, missing cseA, missing cseB	1157	CC1157
M36787	NG	E	cseC disrupted by IS1301, internal stop in cseD, internal stop in cseG, missing cseA, missing cseB	1157	CC1157
M36788	NG_auto-agglutination	E	cseC fragmented, internal stop in cseD, internal stop in cseG, missing cseA, missing cseB	1157	CC1157
M36791	NG	E	cseG disrupted by IS1301, missing cseA, missing cseB, missing cseC, missing cseD, missing cseE	11733	CC178
M36796	NG	E	missing cseA, missing cseB, missing cseC, missing cseD, missing cseE	178	CC178
M36799	NG	E	cseG disrupted by IS1301, missing cseA, missing cseB, missing cseC, missing cseD, missing cseE	11733	CC178
M36800	NG	E	cseG disrupted by IS1301, missing cseA, missing cseB, missing cseC, missing cseD, missing cseE	11733	CC178
M36802	NG	E	cseC disrupted by IS1301, internal stop in cseD, internal stop in cseG, missing cseA, missing cseB	1157	CC1157
M36809	NG	E	cseC disrupted by IS1301, internal stop in cseD, internal stop in cseG, missing cseA, missing cseB	1157	CC1157
M36812	NG_auto-agglutination	E	internal stop in cseG	1157	CC1157
M36911	B	B	all capsule genes intact and present	4971	CC41/44/Lineage 3
M36823	NG	E	missing cseA, missing cseB, missing cseC, missing cseD, missing cseE	178	CC178
M36826	NG	E	cseG disrupted by IS1301, missing cseA, missing cseB, missing cseC, missing cseD, missing cseE	11733	CC178
M36828	NG	E	cseC fragmented, internal stop in cseD, internal stop in cseG, missing cseA, missing cseB	1157	CC1157
M36830	NG	E	cseG disrupted by IS1301, missing cseA, missing cseB, missing cseC, missing cseD, missing cseE	11733	CC178
M36833	NG	E	cseC disrupted by IS1301, internal stop in cseD, internal stop in cseG, missing cseA, missing cseB	1157	CC1157
M36834	NG_auto-agglutination	E	cseG disrupted by IS1301, missing cseA, missing cseB, missing cseC, missing cseD, missing cseE	13078	CC178
M36841	NG	E	cseC fragmented, internal stop in cseD, internal stop in cseG, missing cseA, missing cseB	1157	CC1157
M36842	NG	E	cseG disrupted by IS1301, missing cseA, missing cseB, missing cseC, missing cseD, missing cseE	11733	CC178
M36848	NG	E	internal stop in cseA, internal stop in cseG, phase variable OFF in cseB	1157	CC1157
M36857	NG	E	cseG disrupted by IS1301, missing cseA, missing cseB, missing cseC, missing cseD, missing cseE	11733	CC178
M36860	NG	E	cseC fragmented, internal stop in cseD, internal stop in cseG, missing cseA, missing cseB	1157	CC1157
M36863	NG	E	cseC fragmented, internal stop in cseD, internal stop in cseG, missing cseA, missing cseB	1157	CC1157
M36866	NG	E	cseG disrupted by IS1301, missing cseA, missing cseB, missing cseC, missing cseD, missing cseE	11733	CC178
M36871	NG	E	missing cseA, missing cseB, missing cseC, missing cseD, missing cseE	178	CC178
M36877	NG	E	cseC disrupted by IS1301, internal stop in cseD, internal stop in cseG, missing cseA, missing cseB	1157	CC1157
M36878	NG	E	internal stop in cseA, internal stop in cseG, phase variable OFF in cseB	1157	CC1157
M36881	NG	E	cseB disrupted by IS1301, ctrB disrupted by IS1301, internal stop in cseD, internal stop in cseG, missing cseA, missing ctrA	1649	CC1157
M36883	NG	E	internal stop in cseA	60	CC60
M36886	NG	E	cseB disrupted by IS1301, internal stop in cseG, missing cseA	1649	CC1157
M36893	NG	E	missing cseA, missing cseB, missing cseC, missing cseD, missing cseE	178	CC178
M36894	NG	E	cseC disrupted by IS1301, cseC fragmented, internal stop in cseG	1157	CC1157
M36898	NG	E	cseC fragmented, internal stop in cseD, internal stop in cseG, missing cseA, missing cseB	1157	CC1157
M36900	NG	E	missing cseA, missing cseB, missing cseC, missing cseD	178	CC178
M36904	NG	E	internal stop in cseA, internal stop in cseC	60	CC60
M36908	NG	E	cseC disrupted by IS1301, internal stop in cseD, internal stop in cseG, missing cseA, missing cseB	1157	CC1157
M36784	B	B	phase variable OFF in csb	7574	CC41/44/Lineage 3
M36922	NG_auto-agglutination	E	cseC fragmented, internal stop in cseD, internal stop in cseG, missing cseA, missing cseB	1157	CC1157
M36924	NG	E	missing cseA, missing cseB, missing cseC, missing cseD, missing cseE	178	CC178
M36923	B	B	all capsule genes intact and present	11393	CC41/44/Lineage 3
M36932	NG	E	cseG disrupted by IS1301, missing cseA, missing cseB, missing cseC, missing cseD, missing cseE	11733	CC178
M36935	NG	E	cseB disrupted by IS1301, internal stop in cseG, missing cseA	1649	CC1157
M36942	NG	E	cseB disrupted by IS1301, internal stop in cseG, missing cseA	1649	CC1157
M36950	NG	E	cseC fragmented, internal stop in cseD, internal stop in cseG, missing cseA, missing cseB	1157	CC1157
M36984	NG	E	cseB disrupted by IS1301, internal stop in cseG, missing cseA	1649	CC1157
M36985	NG	E	cseC disrupted by IS1301, cseC fragmented	1157	CC1157
M36996	NG	E	missing cseA, missing cseB, missing cseC, missing cseD	178	CC178
M36836	B	B	phase variable OFF in csb	7574	CC41/44/Lineage 3
M37019	NG	E	cseA disrupted by IS301, internal stop in cseG	1157	CC1157
M37026	NG_auto-agglutination	E	cseB disrupted by IS1301, internal stop in cseG, missing cseA	12475	CC1157
M37028	NG	E	internal stop in cseA, internal stop in cseG	1157	CC1157
M37029	NG	E	internal stop in cseA, internal stop in cseG	1157	CC1157
M37039	NG	E	internal stop in cseA, internal stop in cseG	1157	CC1157
M37048	NG	E	cseA fragmented, internal stop in cseD, internal stop in cseG	1157	CC1157
M37698	NG	E	cseB disrupted by IS1301, internal stop in cseG, missing cseA	12997	CC1157
M37703	NG	E	cseB disrupted by IS1301, internal stop in cseG, missing cseA	1649	CC1157
M36868	B	B	phase variable OFF in csb	1097	CC41/44/Lineage 3
M37706	NG	E	internal stop in cseA	1157	CC1157
M37707	NG	E	cseB disrupted by IS1301, internal stop in cseG, missing cseA	1649	CC1157
M37711	NG	E	missing cseA, missing cseB, missing cseC, missing cseD, missing cseE	178	CC178
M37713	NG	E	cseC fragmented, internal stop in cseA, internal stop in ctrA	178	CC178
M37715	NG	E	internal stop in cseA	1157	CC1157
M36925	B	B	internal stop in cssA,phase variable OFF in csb	35	CC35
M36977	B	B	all capsule genes intact and present	11393	CC41/44/Lineage 3
M37728	NG	E	cseB fragmented, cseC fragmented, internal stop in cseG, missing cseA	1649	CC1157
M37732	NG	E	cseB disrupted by IS1301, internal stop in cseG, missing cseA	1649	CC1157
M37734	NG	E	cseB disrupted by IS1301, internal stop in cseG, missing cseA	12634	CC1157
M37021	B	B	all capsule genes intact and present	33	CC32/ET-5
M37738	NG	E	cseC disrupted by IS1301, internal stop in cseD, internal stop in cseG, missing cseA, missing cseB	1157	CC1157
M37739	NG	E	internal stop in cseA, phase variable OFF in cseG	1157	CC1157
M37741	NG	E	internal stop in cseA	60	CC60
M37712	B	B	all capsule genes intact and present	3496	CC213
M37745	NG	E	internal stop in cseA	1157	CC1157
M36970	NG	B	all capsule genes intact and present	11393	CC41/44/Lineage 3
M37761	NG	E	missing cseA, missing cseB, missing cseC, missing cseD, missing cseE	178	CC178
M37764	NG	E	cseB disrupted by IS1301, internal stop in cseG, missing cseA	1649	CC1157
M37765	NG	E	internal stop in cseA	60	CC60
M37769	NG	E	cseB disrupted by IS1301, internal stop in cseG, missing cseA	1649	CC1157
M37772	NG	E	internal stop in cseA, internal stop in cseD	60	CC60
M37781	NG	E	internal stop in cseA, internal stop in cseG	1157	CC1157
M37782	NG	E	internal stop in cseA, internal stop in cseD	60	CC60
M37751	NG_weak NmB agglutination	B	all capsule genes intact and present	213	CC213
M37799	NG	E	cseB disrupted by IS1301, internal stop in cseG, missing cseA	1649	CC1157
M37802	NG	E	internal stop in cseA, internal stop in ctrA	1157	CC1157
M37809	NG	E	internal stop in cseA, internal stop in cseC	1157	CC1157
M37815	NG	E	cseC fragmented, internal stop in cseD, internal stop in cseG, missing cseA, missing cseB	12709	CC1157
M37816	NG	E	internal stop in cseA	1157	CC1157
M38224	NG	B	all capsule genes intact and present	2506	CC32/ET-5
M37826	NG	E	internal stop in cseA	1157	CC1157
M37830	NG	E	cseB disrupted by IS1301, internal stop in cseG, missing cseA	1649	CC1157
M37836	NG	E	internal stop in cseA, phase variable OFF in cseC	178	CC178
M37842	NG	E	internal stop in cseA	1157	CC1157
M36973	B	B	internal stop in ctrE	3200	CC4821
M36999	B	B	phase variable OFF in csb	136	CC41/44/Lineage 3
M37853	NG	E	cseC disrupted by IS1301, internal stop in cseD, internal stop in cseG, missing cseA, missing cseB	1157	CC1157
M37022	B	B	phase variable OFF in csb	4221	unassigned CC
M37860	NG	E	missing cseA, missing cseB, missing cseC, missing cseD, missing cseE	178	CC178
M37867	NG	E	internal stop in cseA	1157	CC1157
M37797	B	B	internal stop in csb	136	CC41/44/Lineage 3
M37870	NG	E	cseB disrupted by IS1301, internal stop in cseG, missing cseA	1649	CC1157
M37874	NG	E	internal stop in cseA	1157	CC1157
M37876	NG	E	cseB disrupted by IS1301, internal stop in cseG, missing cseA	1649	CC1157
M37881	NG	E	cseA fragmented, cseC disrupted by IS1301, internal stop in cseD, internal stop in cseG	1649	CC1157
M37894	NG	E	cseC disrupted by IS1301, internal stop in cseD, internal stop in cseG, missing cseA, missing cseB	1157	CC1157
M37895	NG	E	cseC disrupted by IS1301, internal stop in cseD	178	CC178
M37896	NG	E	cseC disrupted by IS1301, internal stop in cseD, internal stop in cseG, missing cseA, missing cseB	1157	CC1157
M37898	NG	E	internal stop in cseA, internal stop in cseD, phase variable OFF in cseC	60	CC60
M37899	NG	E	cseA disrupted by IS1301, cseA fragmented, internal stop in cseG	1157	CC1157
M37900	NG	E	cseB disrupted by IS1301, internal stop in cseG, missing cseA	1649	CC1157
M37905	NG	E	internal stop in cseA	60	CC60
M37908	NG	E	cseB disrupted by IS1301, internal stop in cseC, internal stop in cseG, missing cseA	1649	CC1157
M38102	NG	E	cseB disrupted by IS1301, internal stop in cseG, internal stop in ctrE, missing cseA	12475	CC1157
M38103	NG	E	cseC fragmented, internal stop in cseD, internal stop in cseG, missing cseA, missing cseB	1157	CC1157
M38111	NG	E	cseG disrupted by IS1301, missing cseA, missing cseB, missing cseC, missing cseD, missing cseE	11733	CC178
M38115	NG	E	cseC fragmented, internal stop in cseD, internal stop in cseG, missing cseA, missing cseB	1157	CC1157
M38117	NG_auto-agglutination	E	cseB disrupted by IS1301, internal stop in cseG, missing cseA	12475	CC1157
M38119	NG_weak NmE agglutination	E	internal stop in cseD, internal stop in cseG	1157	CC1157
M38121	NG	E	cseC disrupted by IS1301, internal stop in cseD, internal stop in cseG, missing cseA, missing cseB	1157	CC1157
M38125	NG	E	cseC disrupted by IS1301, internal stop in cseD, internal stop in cseG, missing cseA, missing cseB	1157	CC1157
M38130	NG	E	cseC disrupted by IS1301, internal stop in cseD, internal stop in cseG, missing cseA, missing cseB	1157	CC1157
M37812	B	B	phase variable OFF in csb	162	CC162
M38136	NG	E	missing cseA, missing cseB, missing cseC, missing cseD, missing cseE	178	CC178
M38140	NG	E	internal stop in cseA, internal stop in cseG	1157	CC1157
M38142	NG	E	cseC disrupted by IS1301, internal stop in cseD, internal stop in cseG, missing cseA, missing cseB	1157	CC1157
M38118	B	B	phase variable OFF in csb	1097	CC41/44/Lineage 3
M38144	NG	E	internal stop in cseA, internal stop in cseG	1157	CC1157
M38154	NG	E	cseG disrupted by IS1301, missing cseA, missing cseB, missing cseC, missing cseD, missing cseE	11733	CC178
M38156	NG	E	internal stop in cseA, internal stop in cseC, internal stop in cseG	1157	CC1157
M38157	NG	E	cseC disrupted by IS1301, internal stop in cseD, internal stop in cseG, missing cseA, missing cseB	1157	CC1157
M38160	NG	E	internal stop in cseA, internal stop in cseC, internal stop in cseG	1157	CC1157
M38164	NG	E	internal stop in cseG	60	CC60
M38226	B	B	phase variable OFF in csb	1097	CC41/44/Lineage 3
M38176	NG	E	internal stop in cseC	60	CC60
M38180	NG	E	cseG disrupted by IS1301, missing cseA, missing cseB, missing cseC, missing cseD, missing cseE	11733	CC178
M39312	B	B	internal stop in cssA	136	CC41/44/Lineage 3
M38194	NG	E	missing cseA, missing cseB, missing cseC, missing cseD, missing cseE	178	CC178
M38196	NG_auto-agglutination	E	cseC disrupted by IS1301, internal stop in cseD, internal stop in cseG, missing cseA, missing cseB	1157	CC1157
M38199	NG	E	cseC fragmented, internal stop in cseD, internal stop in cseG, missing cseA, missing cseB	1157	CC1157
M38203	NG	E	cseC fragmented, internal stop in cseD, internal stop in cseG, missing cseA, missing cseB	1157	CC1157
M38204	NG	E	missing cseA, missing cseB, missing cseC, missing cseD, missing cseE	178	CC178
M38208	NG	E	cseC disrupted by IS1301, internal stop in cseD, internal stop in cseG, missing cseA, missing cseB	1157	CC1157
M37796	B	B	all capsule genes intact and present	1466	CC174
M38213	NG	E	missing cseA, missing cseB, missing cseC, missing cseD, missing cseE	178	CC178
M38214	NG	E	cseC fragmented, internal stop in cseD, internal stop in cseG, missing cseA, missing cseB	1157	CC1157
M37878	B	B	all capsule genes intact and present	8758	CC32/ET-5
M38230	NG	E	cseB disrupted by IS1301, internal stop in cseG, missing cseA	12475	CC1157
M38234	NG	E	cseC disrupted by IS1301, internal stop in cseD, internal stop in cseG, missing cseA, missing cseB	1157	CC1157
M38244	NG	E	cseB disrupted by IS1301, internal stop in cseD, internal stop in cseG, missing cseA	1649	CC1157
M38246	NG	E	cseC fragmented, internal stop in cseD, internal stop in cseG, missing cseA, missing cseB	1157	CC1157
M38370	NG	E	cseC fragmented, internal stop in cseD, internal stop in cseG, missing cseA, missing cseB	1157	CC1157
M38374	NG	E	cseC fragmented, missing cseA, missing cseB	178	CC178
M38375	NG	E	internal stop in cseA	1157	CC1157
M38387	NG	E	cseC fragmented, missing cseA, missing cseB	178	CC178
M38388	NG	E	internal stop in cseD, phase variable OFF in cseC	11550	CC178
M38396	NG	E	cseB disrupted by IS1301, internal stop in cseG, missing cseA	1649	CC1157
M38403	NG	E	cseA disrupted by IS1301, cseA fragmented	60	CC60
M38404	NG	E	internal stop in cseA	1157	CC1157
M38382	NG	B	all capsule genes intact and present	11852	CC213
M38415	NG	E	cseC disrupted by IS1301, internal stop in cseA	1157	CC1157
M38424	NG	E	missing cseA, missing cseB, missing cseC, missing cseD, missing cseE	178	CC178
M38430	NG	E	internal stop in cseG	60	CC60
M38445	NG	E	cseB disrupted by IS1301, internal stop in cseG, missing cseA	1649	CC1157
M38457	NG	E	cseC fragmented, internal stop in cseD, internal stop in cseG, missing cseA, missing cseB	1157	CC1157
M38463	NG	E	internal stop in cseA	1157	CC1157
M38464	NG	E	internal stop in cseA	1157	CC1157
M38465	NG	E	missing cseA, missing cseB, missing cseC, missing cseD	8538	CC178
M38474	NG	E	internal stop in cseD	60	CC60
M38476	NG	E	cseB disrupted by IS1301, internal stop in cseG, missing cseA	1649	CC1157
M38477	NG	E	internal stop in cseA	1157	CC1157
M38484	NG	E	missing cseA, missing cseB, missing cseC, missing cseD, missing cseE	178	CC178
M38485	NG	E	internal stop in cseA	1157	CC1157
M38490	NG	E	missing cseA, missing cseB, missing cseC, missing cseD, missing cseE	178	CC178
M38492	NG	E	internal stop in cseA	1157	CC1157
M38494	NG	E	internal stop in cseA	1157	CC1157
M38497	NG	E	internal stop in cseA, internal stop in ctrA, internal stop in ctrB	1157	CC1157
M38500	NG	E	cseB disrupted by IS1301, internal stop in cseG, missing cseA	1649	CC1157
M39258	NG	E	internal stop in cseA	1157	CC1157
M39261	NG	E	missing cseA, missing cseB, missing cseC, missing cseD, missing cseE	178	CC178
M38398	NG	B	all capsule genes intact and present	11294	unassigned CC
M38483	NG	B	all capsule genes intact and present	11858	CC4821
M39267	NG	E	cseA disrupted by IS1301	13085	CC60
M39425	B	B	phase variable OFF in csb	136	CC41/44/Lineage 3
M39277	NG	E	cseB disrupted by IS1301, internal stop in cseG, missing cseA	1649	CC1157
M39282	NG	E	internal stop in ctrF, missing cseA, missing cseB, missing cseC, missing cseD, missing cseE	178	CC178
M39285	NG	E	cseA fragmented, cseC fragmented, internal stop in cseD, internal stop in cseG	1649	CC1157
M39287	NG	E	internal stop in cseA	1157	CC1157
M39289	NG	E	internal stop in cseA	1157	CC1157
M39295	NG	E	cseA fragmented, cseC disrupted by IS1301, internal stop in cseD, internal stop in cseG	1649	CC1157
M39298	NG_weak NmX agglutination	E	internal stop in ctrA, missing cseA, missing cseB, missing cseC, missing cseD, missing cseE	178	CC178
M38124	B	B	all capsule genes intact and present	11528	CC213
M39303	NG	E	internal stop in cseA, internal stop in cseD, internal stop in ctrA	1157	CC1157
M39641	B	B	phase variable OFF in csb	7574	CC41/44/Lineage 3
M39308	NG	E	internal stop in cseB, internal stop in cseG	1157	CC1157
M39314	NG	E	cseC fragmented, internal stop in cseD, internal stop in cseG, missing cseA, missing cseB	1157	CC1157
M39315	NG_polyagglutination	E	cseC fragmented, internal stop in cseA	178	CC178
M39320	NG	E	cseA disrupted by IS1301, internal stop in cseG	1157	CC1157
M39322	NG	E	cseB disrupted by IS1301, internal stop in cseD, internal stop in cseG, missing cseA	12475	CC1157
M39645	B	B	phase variable OFF in csb	35	CC35
M39327	NG_weak NmB agglutination	E	missing cseA, missing cseB, missing cseC, missing cseD, missing cseE	178	CC178
M39331	NG_weak NmW agglutination	E	internal stop in cseA	1157	CC1157
M39337	NG	E	missing cseA, missing cseB, missing cseC, missing cseD, missing cseE	178	CC178
M39339	NG	E	cseB disrupted by IS1301, internal stop in cseG, missing cseA	1649	CC1157
M39340	NG	E	cseB disrupted by IS1301, internal stop in cseG, missing cseA	1649	CC1157
M39342	NG	E	internal stop in cseA, internal stop in cseG	1157	CC1157
M38159	B	B	all capsule genes intact and present	4971	CC41/44/Lineage 3
M39348	NG	E	internal stop in cseA	1157	CC1157
M39350	NG	E	internal stop in cseA, internal stop in cseG, internal stop in ctrA	1157	CC1157
M39351	NG	E	internal stop in cseG, missing cseA, missing cseB, missing cseC, missing cseD	1157	CC1157
M39646	B	B	phase variable OFF in csb	7574	CC41/44/Lineage 3
M39364	NG	E	internal stop in cseA, internal stop in cseD, internal stop in ctrA	1157	CC1157
M39366	NG	E	cseB disrupted by IS1301, internal stop in cseG, missing cseA	1649	CC1157
M39372	NG	E	internal stop in cseD, phase variable OFF in cseC	11550	CC178
M39373	NG	E	internal stop in cseA	1157	CC1157
M39377	NG	E	internal stop in cseA	60	CC60
M39379	NG	E	internal stop in cseA, internal stop in cseG, internal stop in ctrA	1157	CC1157
M39382	NG	E	internal stop in cseA, internal stop in ctrA	1157	CC1157
M39385	NG	E	internal stop in cseA	1157	CC1157
M39387	NG	E	missing cseA, missing cseB, missing cseC, missing cseD, missing cseE	12915	Unassigned CC for 12915
M38184	B	B	all capsule genes intact and present	1434	unassigned CC
M39391	NG	E	missing cseA, missing cseB, missing cseC, missing cseD, missing cseE	178	CC178
M39393	NG	E	internal stop in cseA	1157	CC1157
M39394	NG	E	cseC disrupted by IS1301, cseC fragmented, internal stop in cseA, internal stop in cseG	1157	CC1157
M39399	NG	E	internal stop in cseA, internal stop in cseG, internal stop in ctrA	1157	CC1157
M39402	NG	E	internal stop in cseA	1157	CC1157
M39404	NG	E	internal stop in cseD	60	CC60
M39405	NG	E	missing cseA, missing cseB, missing cseC, missing cseD, missing cseE	178	CC178
M38197	B	B	all capsule genes intact and present	136	CC41/44/Lineage 3
M39414	NG	E	internal stop in cseA	1157	CC1157
M39416	NG	E	missing cseA, missing cseB, missing cseC, missing cseD, missing cseE	5768	unassigned CC for 5768
M38488	NG	B	all capsule genes intact and present	213	CC213
M39421	NG	E	internal stop in cseA	60	CC60
M39422	NG	E	missing cseA, missing cseB, missing cseC, missing cseD, missing cseE	178	CC178
M39424	NG	E	internal stop in cseA, internal stop in ctrA	1157	CC1157
M39427	NG	E	internal stop in cseA, internal stop in cseD	60	CC60
M38241	B	B	all capsule genes intact and present	11542	CC41/44/Lineage 3
M39430	NG	E	missing cseA, missing cseB, missing cseC, missing cseD, missing cseE	178	CC178
M39431	NG	E	internal stop in cseA, internal stop in cseG, internal stop in ctrA	1157	CC1157
M39432	NG	E	cseC fragmented, internal stop in cseD, internal stop in cseG, missing cseA, missing cseB	12921	CC1157
M39696	B	B	phase variable OFF in csb	948	unassigned CC
M39440	NG	E	internal stop in cseA	1157	CC1157
M39443	NG	E	internal stop in cseA, internal stop in cseG	1157	CC1157
M38489	NG	B	all capsule genes intact and present	11861	CC461
M39600	NG	E	missing cseA, missing cseB, missing cseC, missing cseD, missing cseE	178	CC178
M39607	NG_auto-agglutination	E	cseC disrupted by IS1301, internal stop in cseD, internal stop in cseG, missing cseA, missing cseB	1157	CC1157
M38378	B	B	all capsule genes intact and present	162	CC162
M39635	NG	E	cseG disrupted by IS1301, missing cseA, missing cseB, missing cseC, missing cseD, missing cseE	11733	CC178
M39640	NG_auto-agglutination	E	cseG disrupted by IS1301, missing cseA, missing cseB, missing cseC, missing cseD, missing cseE	11733	CC178
M39642	NG	E	missing cseA, missing cseB, missing cseC, missing cseD, missing cseE	178	CC178
M39649	NG	E	cseG disrupted by IS1301, missing cseA, missing cseB, missing cseC, missing cseD, missing cseE	11733	CC178
M39653	NG	E	internal stop in cseA, internal stop in cseC, internal stop in cseG	1157	CC1157
M38429	B	B	all capsule genes intact and present	213	CC213
M38450	B	B	all capsule genes intact and present	11860	unassigned CC
M39664	NG	E	cseG disrupted by IS1301, missing cseA, missing cseB, missing cseC, missing cseD, missing cseE	11733	CC178
M39672	NG	E	cseG disrupted by IS1301, missing cseA, missing cseB, missing cseC, missing cseD, missing cseE	11733	CC178
M39673	NG	E	cseC fragmented, internal stop in cseD, internal stop in cseG, missing cseA, missing cseB	1157	CC1157
M39674	NG	E	cseB disrupted by IS1301, internal stop in cseG, missing cseA	1649	CC1157
M39720	B	B	phase variable OFF in csb	35	CC35
M39680	NG	E	cseG disrupted by IS1301, missing cseA, missing cseB, missing cseC, missing cseD, missing cseE	11733	CC178
M39683	NG	E	cseB disrupted by IS1301, internal stop in cseG, internal stop in ctrE, missing cseA	12475	CC1157
M39684	NG	E	cseC fragmented, internal stop in cseD, internal stop in cseG, missing cseA, missing cseB	1157	CC1157
M39685	NG	E	cseG disrupted by IS1301, missing cseA, missing cseB, missing cseC, missing cseD, missing cseE	11733	CC178
M39694	NG	E	cseC fragmented, internal stop in cseD, internal stop in cseG, missing cseA, missing cseB	1157	CC1157
M39296	B	B	all capsule genes intact and present	136	CC41/44/Lineage 3
M39301	B	B	all capsule genes intact and present	136	CC41/44/Lineage 3
M39698	NG	E	cseG disrupted by IS1301, missing cseA, missing cseB, missing cseC, missing cseD, missing cseE	11733	CC178
M39703	NG_polyagglutination	E	cseG disrupted by IS1301, missing cseA, missing cseB, missing cseC, missing cseD, missing cseE	11733	CC178
M39711	NG	E	cseG disrupted by IS1301, missing cseA, missing cseB, missing cseC, missing cseD, missing cseE	11733	CC178
M39343	B	B	all capsule genes intact and present	9069	unassigned CC
M39622	B	B	all capsule genes intact and present	11528	CC213
M39623	B	B	all capsule genes intact and present	11528	CC213
M39270	NG	B	all capsule genes intact and present	11858	CC4821
M39727	NG	E	cseA disrupted by IS1301, internal stop in cseG	1157	CC1157
M39734	NG	E	cseB disrupted by IS1301, ctrB disrupted by IS1301, internal stop in cseD, internal stop in cseG, missing cseA, missing ctrA	1649	CC1157
M39742	NG	E	cseG disrupted by IS1301, missing cseA, missing cseB, missing cseC, missing cseD, missing cseE	11733	CC178
M39745	NG	E	cseB disrupted by IS1301, internal stop in cseG, internal stop in ctrE, missing cseA	12475	CC1157
M39707	B	B	all capsule genes intact and present	11542	CC41/44/Lineage 3
M39755	NG	E	cseG disrupted by IS1301, missing cseA, missing cseB, missing cseC, missing cseD, missing cseE	11733	CC178
