# Supplementary material for: Genomic Insights on Variation Underlying Capsule Expression in Meningococcal Carriage Isolates From University Students, United States, 2015–2016
Source: Front Microbiol. 2022 Feb 17;13:815044. doi: 10.3389/fmicb.2022.815044 (PMC8893959; doi:10.3389/fmicb.2022.815044)
Supplement: Supplementary file 2 [file Table_2.xlsx]

## Sheet: Sheet1
Supplementary Table 2. Insertion sequence elements found within biosynthesis genes in cps loci of meningococcal carriage isolates, by genogroup, from three U.S. universities (2015-2016)
Genogroup	ISE	Target gene	Number of isolates
B	IS1301	csb	9
	ISNme2	csb	1
	IS1301	cssA	2
C	IS1301	cssA	1
	IS1655	cssC	1
E	IS1301	cseA	6
	IS1301	cseB	48
	IS1301	cseB and cseC	1
	IS1301	cseB and ctrB	2
	IS1301	cseC	43
	IS1301	cseD	6
	IS1301	cseG	39
W	IS1301	cssA	2
X	IS1301	csxA	1
Y	IS1301	cssA	4
	IS1655	cssC	2
	IS1301	csy	1
Z	IS1301	cszB, cshB	2
	IS1301	cszD	17
Abbreviations: cps, capsule polysaccharide synthesis; U.S., United States; ISE, insertion sequence element
