# Supplementary material for: Genomic Insights on Variation Underlying Capsule Expression in Meningococcal Carriage Isolates From University Students, United States, 2015–2016
Source: Front Microbiol. 2022 Feb 17;13:815044. doi: 10.3389/fmicb.2022.815044 (PMC8893959; doi:10.3389/fmicb.2022.815044)
Supplement: Supplementary file 3 [file Table_3.xlsx]

## Sheet: Sheet1
Supplementary Table 3. Slide agglutination result comparison between U.S. university carriage isolates with the identical cps locus mutation(s)
Genogroup	WGS analysis (mutation)a							Counts		Percentage of SASG groupable isolates
								SASG groupable isolates	SASG nongroupable isolates
B	internal stop in csb							1	2	0.333333
	internal stop in cssA							1	23	0.0416667
	internal stop in cssA, phase variable OFF in csb							1	11	0.0833333
	internal stop in ctrE							1	1	0.5
	phase variable OFF in csb							19	45	0.296875
E	internal stop in cseA							6	48	0.111111
	internal stop in cseD							13	3	0.8125
	internal stop in cseC, internal stop in ctrA							1	1	0.5
	internal stop in cseD,internal stop in cseG							2	2	0.5
Y	cssC disrupted by IS1655							1	1	0.5
	internal stop in cssA							1	1	0.5
Abbreviations: U.S., United States; cps, capsule polysaccharide synthesis; WGS, whole genome sequencing; SASG, slide agglutination serogrouping
a SASG groupable and nongroupable isolates from the same genogroup that had multiple internal stops within the same gene, in the same location.
